# Supplementary material for: Mining the Roles of Wheat (Triticum aestivum) SnRK Genes in Biotic and Abiotic Responses
Source: Front Plant Sci. 2022 Jun 30;13:934226. doi: 10.3389/fpls.2022.934226 (PMC9280681; doi:10.3389/fpls.2022.934226)
Supplement: Supplementary Material 1 — The query SnRK protein sequences of Arabidopsis and rice used in this study. [file Table_1.xls]

## Sheet: Sheet1
Supplementary file 1. The query SnRK protein sequences of Arabidopsis and rice used in this study.
Species	subfamily	Gene name used in this study	Gene name from data	Gene ID	CDS sequence
Arabidopsis thaliana	SnRK1	AtSnRK1.1	AtSnRK1.1 (Wang et al. 2015)	AT3G01090.1	ATGGATGGATCAGGCACAGGCAGTAGAAGTGGGGTAGAATCGATTCTACCAAATTACAAGCTTGGGAGAACTCTTGGTATTGGTTCCTTTGGTAGGGTGAAGATAGCTGAGCATGCATTGACAGGACATAAGGTTGCTATCAAGATCCTCAATCGTCGCAAAATCAAGAACATGGAGATGGAGGAGAAAGTGAGGAGAGAGATCAAAATCTTGAGACTATTTATGCATCCTCACATCATCCGTCTCTATGAGGTTATAGAGACTCCCACAGATATTTATCTTGTCATGGAGTATGTGAACTCTGGTGAGCTATTTGACTATATTGTTGAGAAGGGTAGATTGCAGGAGGATGAGGCGAGGAACTTTTTTCAGCAGATAATATCAGGAGTGGAATACTGC…
		AtSnRK1.2	AtSnRK1.2 (Wang et al. 2015)	AT3G29160.1	ATGGATCATTCATCAAATAGATTTGGCAATAATGGAGTGGAATCGATTTTACCGAATTACAAGCTTGGTAAAACTCTTGGAATTGGGTCTTTTGGGAAGGTGAAAATAGCAGAGCATGTTGTCACAGGGCATAAGGTTGCTATCAAAATCCTTAATCGTCGTAAGATCAAGAACATGGAGATGGAAGAGAAAGTGAGGAGGGAGATTAAGATTCTACGGTTGTTTATGCATCCTCATATTATTCGGCAGTATGAGGTAATAGAGACCACGAGTGACATTTATGTTGTGATGGAGTATGTCAAGTCTGGAGAGCTCTTTGATTATATTGTTGAGAAAGGCAGATTACAAGAAGATGAGGCTCGTAACTTTTTCCAGCAGATAATATCTGGTGTAGAGTAC…
		AtSnRK1.3	AtSnRK1.3 (Wang et al. 2015)	AT5G39440.1	ATGGATGGATCATCGGAAAAAACTACCAATAAATTAGTATCGATTCTACCAAATTATAGGATTGGTAAGACTCTTGGACATGGATCCTTTGCGAAAGTGAAATTAGCACTGCATGTAGCTACTGGTCACAAAGTTGCTATCAAAATTCTTAATCGCTCTAAGATTAAGAACATGGGTATTGAGATCAAAGTACAAAGGGAGATCAAAATTCTCAGATTTTTGATGCATCCTCATATCATCCGTCAATATGAAGTTATAGAGACGCCAAATGACATTTATGTTGTGATGGAATATGTTAAGTCTGGAGAACTATTTGACTATATTGTAGAGAAAGGTAAATTACAGGAAGACGAGGCTCGTCATCTTTTTCAGCAGATCATATCTGGTGTAGAGTATTGT…
	SnRK2	AtSnRK2.1	AtSnRK2.1 (Kulik et al. 2011)	AT5G08590.1	ATGGACAAGTATGACGTTGTCAAGGATCTGGGAGCTGGAAATTTCGGTGTGGCTCGCCTTCTCAGGCACAAGGACACCAAAGAGCTTGTTGCCATGAAATACATCGAGAGAGGTCGCAAGATAGATGAGAACGTGGCGAGAGAGATTATTAATCACAGATCACTTAAACATCCTAATATCATCCGGTTCAAGGAGGTGATCCTGACACCTACTCATCTTGCTATTGTGATGGAGTATGCTTCTGGAGGAGAGCTCTTTGATCGAATCTGTACTGCCGGTAGATTTAGTGAAGCTGAGGCTAGGTACTTCTTTCAACAGCTGATTTGTGGTGTTGATTACTGCCATTCCTTGCAAATATGTCATAGAGACCTGAAGCTTGAGAACACACTGCTCGATGGG…
		AtSnRK2.2	AtSnRK2.2 (Kulik et al. 2011)	AT3G50500.1	ATGGATCCGGCGACTAATTCACCGATTATGCCGATTGATTTACCGATTATGCACGACAGTGATCGTTACGACTTCGTTAAAGATATTGGCTCTGGTAATTTCGGCGTTGCTCGTCTCATGACCGATAGAGTCACCAAGGAGCTTGTTGCTGTTAAATACATCGAGAGAGGAGAAAAGATTGATGAAAATGTTCAGAGGGAGATTATCAATCATAGATCATTGAGACATCCTAATATTGTTAGGTTTAAAGAGGTGATTTTGACGCCTTCCCATTTGGCTATTGTTATGGAATATGCTGCTGGTGGAGAACTTTATGAGCGGATTTGTAATGCCGGACGGTTTAGTGAAGATGAGGCTCGGTTCTTCTTTCAGCAGCTTATATCTGGAGTTAGCTATTGT…
		AtSnRK2.3	AtSnRK2.3 (Kulik et al. 2011)	AT5G66880.1	ATGGATCGAGCTCCGGTGACCACAGGACCGTTGGATATGCCGATTATGCACGACAGTGATCGATATGACTTCGTTAAGGATATTGGTTCTGGTAATTTCGGTGTTGCTCGTCTTATGAGAGATAAACTCACTAAAGAGCTTGTTGCTGTCAAGTACATCGAGAGAGGAGACAAGATTGATGAAAATGTTCAAAGGGAGATCATTAACCACAGGTCACTAAGGCATCCTAATATTGTCAGATTTAAAGAGGTCATTTTGACGCCGACTCATCTGGCTATCATAATGGAATATGCTTCTGGCGGTGAACTTTACGAGCGGATTTGCAATGCAGGACGGTTTAGTGAAGATGAGGCTCGGTTCTTCTTTCAGCAGCTTCTATCTGGAGTCAGTTATTGTCAT…
		AtSnRK2.4	AtSnRK2.4 (Kulik et al. 2011)	AT1G10940.1	ATGGACAAGTACGAGCTGGTGAAAGACATAGGTGCTGGGAATTTTGGAGTTGCCAGGCTCATGAAGGTCAAAAACTCTAAGGAACTTGTTGCCATGAAGTACATCGAGCGTGGTCCTAAGATTGATGAGAATGTGGCAAGAGAGATCATTAATCACAGATCACTTCGCCATCCGAATATAATCCGGTTCAAGGAGGTGGTGTTGACTCCAACCCATCTTGCCATTGCCATGGAATATGCTGCTGGTGGTGAACTATTCGAGCGTATATGCAGTGCTGGAAGATTTAGTGAGGATGAGGCGAGATATTTCTTCCAGCAGCTTATATCAGGTGTTAGCTATTGCCATGCTATGCAAATATGCCATAGAGATCTGAAGCTCGAGAATACGCTCTTGGATGGA…
		AtSnRK2.5	AtSnRK2.5 (Kulik et al. 2011)	AT5G63650.1	ATGGACAAGTATGAGGTTGTGAAGGATTTGGGAGCTGGAAATTTTGGTGTGGCTCGTCTTCTTAGACACAAAGAGACCAAAGAGCTCGTTGCTATGAAATACATTGAGAGAGGTCGCAAGATTGATGAGAATGTGGCAAGAGAGATTATCAATCATAGATCACTTAGGCATCCTAATATCATCAGATTCAAGGAGGTGATTCTGACTCCAACTCATCTTGCAATTGTAATGGAGTATGCTTCTGGAGGAGAGCTCTTTGAAAGAATCTGTAATGCTGGTAGATTCAGTGAAGCTGAGGCTAGATACTTCTTTCAGCAGCTGATTTGTGGCGTGGATTACTGTCATTCACTGCAAATATGTCATAGAGATTTGAAGCTTGAGAATACACTGCTTGATGGT…
		AtSnRK2.6	AtSnRK2.6 (Kulik et al. 2011)	AT4G33950.1	ATGGATCGACCAGCAGTGAGTGGTCCAATGGATTTGCCGATTATGCACGATAGTGATAGGTATGAACTCGTCAAGGATATTGGCTCCGGTAATTTTGGAGTTGCGAGATTGATGAGAGACAAGCAAAGTAATGAGCTTGTTGCTGTTAAATATATCGAGAGAGGTGAGAAGATAGATGAAAATGTAAAAAGGGAGATAATCAACCACAGGTCCTTAAGACATCCCAATATCGTTAGATTCAAAGAGGTTATATTAACACCAACCCATTTAGCCATTGTTATGGAATATGCATCTGGAGGAGAACTTTTCGAGCGAATCTGCAATGCAGGCCGCTTCAGCGAAGACGAGGCGAGGTTTTTCTTCCAGCAACTCATTTCAGGAGTTAGTTACTGTCATGCT…
		AtSnRK2.7	AtSnRK2.7 (Kulik et al. 2011)	AT4G40010.1	ATGGAGAGATACGACATCTTAAGAGATCTTGGTTCCGGTAACTTTGGAGTTGCTAAGCTTGTCAGAGAAAAAGCCAACGGAGAGTTTTACGCCGTTAAATACATCGAAAGAGGCCTTAAGATTGATGAACATGTTCAGAGAGAGATCATAAACCACAGAGACTTGAAGCATCCTAATATCATCAGATTTAAAGAGGTTTTTGTAACACCAACACATCTTGCCATAGTAATGGAGTATGCAGCTGGTGGTGAACTTTTTGAAAGAATTTGCAATGCCGGTAGATTCAGCGAAGACGAAGGAAGATATTATTTCAAACAACTTATCTCGGGAGTTAGCTATTGTCACGCTATGCAAATATGTCACAGAGACCTTAAGCTCGAGAATACACTCTTAGACGGG…
		AtSnRK2.8	AtSnRK2.8 (Kulik et al. 2011)	AT1G78290.2	ATGGAGAGGTACGAAATAGTGAAGGATATTGGGTCTGGTAACTTCGGAGTAGCAAAGCTTGTTCGTGACAAATTTTCCAAAGAGCTTTTCGCTGTTAAGTTCATCGAGCGAGGCCAAAAGATTGATGAACATGTACAAAGAGAAATCATGAACCATAGGTCGCTGATCCATCCCAATATAATAAGATTCAAGGAGGTTTTATTGACGGCAACACATTTGGCGTTAGTAATGGAATACGCCGCCGGAGGAGAACTGTTCGGAAGAATCTGCAGCGCCGGAAGATTCAGTGAAGACGAGGCAAGGTTTTTCTTTCAGCAGCTTATATCAGGAGTTAATTACTGTCACAGTCTTCAAATATGCCATAGAGATTTAAAGCTAGAGAACACGTTACTTGATGGA…
		AtSnRK2.9	AtSnRK2.9 (Kulik et al. 2011)	AT2G23030.1	ATGGAGAAGTATGAGATGGTGAAGGATTTAGGATTTGGTAATTTCGGATTGGCTCGGCTTATGCGTAATAAGCAAACAAACGAGCTTGTGGCTGTCAAATTCATCGATCGAGGCTACAAGATAGATGAGAACGTTGCAAGAGAAATAATCAATCATAGAGCTCTCAACCATCCGAATATTGTTCGGTTTAAAGAGGTTGTTTTAACTCCGACACATCTTGGAATAGTAATGGAGTATGCAGCTGGAGGAGAACTGTTCGAGCGGATATCTAGCGTGGGTCGATTTAGCGAAGCTGAGGCAAGATATTTCTTTCAACAACTCATTTGTGGAGTCCATTACTTACATGCATTGCAAATATGCCATAGAGATCTGAAATTAGAAAACACATTGCTTGATGGA…
		AtSnRK2.10	AtSnRK2.10 (Kulik et al. 2011)	AT1G60940.1	ATGGACAAGTACGAGCTTGTTAAAGACATCGGTGCTGGGAATTTTGGAGTGGCGAGGCTCATGAGAGTCAAAAACTCCAAGGAACTCGTTGCTATGAAGTACATCGAGCGTGGACCTAAGATTGATGAGAACGTGGCGAGAGAGATTATTAACCACAGATCACTTCGTCATCCCAATATTATCCGGTTTAAGGAGGTGGTTTTGACACCAACGCACATCGCCATTGCTATGGAATATGCTGCTGGCGGTGAGCTATTTGAGCGTATATGTAGCGCTGGAAGATTCAGTGAGGATGAGGCAAGATACTTTTTCCAGCAGCTTATCTCAGGAGTCAGCTATTGTCATGCTATGCAAATATGCCACAGAGATCTGAAGCTTGAAAATACCCTCTTAGATGGA…
	SnRK3	AtSnRK3.1	AtSnRK3.1 (Wang et al. 2015)	AT5G01810.1	ATGGAGAAGAAAGGATCTGTGTTGATGCTCCGTTATGAGGTTGGGAAGTTTCTCGGTCAAGGTACCTTTGCTAAGGTATACCATGCTAGGCATTTGAAAACTGGTGATAGTGTAGCGATTAAGGTCATCGACAAAGAAAGAATCCTCAAAGTTGGCATGACCGAGCAGATTAAGCGAGAGATCTCTGCCATGAGACTCTTGAGGCATCCCAACATCGTTGAGCTCCATGAAGTCATGGCCACCAAATCTAAAATCTACTTCGTCATGGAACATGTTAAGGGTGGTGAGCTCTTCAACAAAGTGTCAACTGGGAAGCTGAGAGAAGACGTTGCGAGAAAGTACTTTCAGCAGCTTGTACGCGCTGTTGACTTCTGTCACAGCCGTGGAGTATGCCACAGG…
		AtSnRK3.2	AtSnRK3.2 (Wang et al. 2015)	AT5G07070.1	ATGGAGAACAAACCAAGTGTATTAACTGAAAGATATGAAGTTGGGAGGTTATTGGGTCAAGGTACTTTTGCTAAAGTGTATTTTGGAAGGAGTAATCATACCAACGAGAGTGTAGCTATCAAGATGATTGACAAGGACAAAGTTATGAGAGTCGGGCTTAGCCAGCAAATCAAGCGAGAGATCTCTGTAATGAGGATCGCTAAACACCCGAATGTCGTTGAGTTATACGAGGTTATGGCTACAAAGTCAAGGATTTACTTTGTTATTGAGTATTGTAAAGGTGGTGAGCTTTTCAACAAGGTTGCAAAAGGAAAACTTAAAGAAGATGTTGCTTGGAAGTATTTTTATCAGCTTATTAGTGCGGTTGATTTTTGTCACAGCCGCGGAGTTTATCACCGC…
		AtSnRK3.3	AtSnRK3.3 (Wang et al. 2015)	AT4G14580.1	ATGGAATCTCCATATCCAAAATCACCGGAAAAAATCACAGGGACAGTTCTTCTCGGAAAATACGAACTCGGTCGTCGACTAGGAAGCGGAAGCTTCGCTAAAGTCCATGTAGCTCGTTCCATCTCCACCGGCGAACTCGTAGCTATCAAAATCATCGACAAGCAAAAAACCATAGATTCCGGTATGGAGCCGAGAATAATCCGAGAGATCGAAGCGATGCGCCGCCTCCACAACCACCCAAACGTCCTCAAAATCCACGAAGTCATGGCCACTAAATCCAAGATCTACCTCGTCGTCGAATACGCCGCCGGAGGAGAACTCTTCACCAAACTCATCCGATTCGGCCGCCTTAACGAATCGGCGGCGCGTCGTTATTTCCAACAACTCGCCTCCGCGCTC…
		AtSnRK3.4	AtSnRK3.4 (Wang et al. 2015)	AT5G57630.1	ATGGGTTTGTTTGGAACGAAGAAGATCGGGAAGTATGAGATAGGAAGAACAATCGGAGAAGGGAATTTCGCAAAAGTGAAACTTGGTTACGACACGACCAATGGTACTTACGTAGCTGTCAAAATCATAGACAAGGCTTTGGTTATTCAAAAGGGTCTTGAGTCTCAAGTCAAGAGAGAGATACGAACGATGAAGCTTCTTAACCATCCCAACATCGTCCAAATACACGAGGTGATTGGAACCAAGACAAAGATCTGTATAGTTATGGAATACGTTTCAGGTGGTCAGCTTTCAGACAGACTTGGAAGACAGAAAATGAAAGAATCAGATGCTAGAAAACTTTTCCAACAATTGATTGATGCTGTTGATTATTGTCATAACAGAGGAGTTTATCATAGA…
		AtSnRK3.5	AtSnRK3.5 (Wang et al. 2015)	AT5G45810.1	ATGGCGGATTTGTTAAGAAAAGTGAAATCGATAAAGAAGAAGCAGGATCAGAGCAATCATCAAGCTCTGATCCTTGGCAAATACGAAATGGGTAGGCTTCTTGGCCACGGAACCTTCGCTAAAGTCTATCTCGCACGAAACGCTCAATCTGGAGAAAGCGTAGCGATCAAGGTAATTGACAAAGAGAAAGTTCTCAAATCCGGTTTAATCGCACACATCAAACGCGAGATCTCGATCTTGCGCCGTGTTCGTCATCCTAACATCGTTCAGCTATTCGAAGTCATGGCGACGAAATCTAAGATCTATTTCGTAATGGAATATGTTAAAGGAGGTGAATTGTTCAACAAGGTAGCTAAAGGAAGGTTAAAAGAAGAAATGGCACGTAAATATTTTCAACAG…
		AtSnRK3.6	AtSnRK3.6 (Wang et al. 2015)	AT5G45820.1	ATGGATAAAAACGGCATAGTTTTGATGCGAAAATATGAATTAGGTCGTCTTCTAGGTCAAGGCACATTCGCAAAAGTGTACCACGCACGCAACATAAAAACAGGAGAAAGCGTAGCGATCAAGGTGATCGACAAACAGAAAGTTGCGAAAGTCGGATTAATCGATCAAATCAAACGAGAAATATCAGTGATGCGTCTCGTTCGTCACCCCCACGTCGTCTTCCTCCATGAAGTAATGGCGAGCAAGACAAAGATCTATTTCGCTATGGAATACGTTAAAGGCGGTGAGCTTTTTGATAAAGTCTCTAAAGGAAAGCTTAAAGAAAACATTGCTCGAAAATATTTCCAGCAATTGATCGGAGCAATCGATTATTGCCATAGCCGCGGAGTTTACCACCGC…
		AtSnRK3.7	AtSnRK3.7 (Wang et al. 2015)	AT2G34180.1	ATGGCTCAAGTACTATCTACACCGTTGGCCATCCCCGGCCCAACGCCAATACAATTCATGGCGGGTCTTCTTGCTCGAATCGTTACAAAAAATACGAACAAAGAGACCAGTACTCCAGAGAGCCCGAGGAGTCCGCGGACTCCACAAGGCTCTATTCTCATGGACAAGTACGAAATAGGAAAGCTTCTTGGCCACGGAAGCTTCGCTAAGGTCTATTTAGCACGGAACATTCATTCTGGCGAGGATGTTGCCATCAAAGTCATTGACAAGGAGAAGATAGTGAAGAGTGGATTGGCCGGTCATATTAAACGGGAGATTTCAATCCTCCGCCGTGTCCGCCACCCTTACATTGTACACCTACTCGAGGTTATGGCTACGAAGACAAAGATTTACATTGTG…
		AtSnRK3.8	AtSnRK3.8 (Wang et al. 2015)	AT5G58380.1	ATGGAAAATAAGCCAAGTGTTTTGACTGATAAATATGATGTTGGGAGGTTATTGGGTCAAGGTACTTTTGCCAAGGTGTATTATGGAAGGAGTATTCTTACTAACCAGAGTGTTGCTATCAAGATGATCGATAAGGAAAAGGTTATGAAAGTTGGGCTTATCGAACAGATCAAGAGAGAGATCTCTGTTATGAGGATTGCTAGACACCCTAACGTTGTGGAGCTATATGAGGTCATGGCAACAAAAACGAGGATCTACTTTGTTATGGAGTATTGTAAAGGTGGAGAGCTTTTCAACAAGGTTGCCAAAGGGAAATTGAGAGATGATGTTGCTTGGAAATACTTTTATCAGCTTATCAACGCAGTTGATTTTTGCCACAGCCGAGAGGTGTATCATCGT…
		AtSnRK3.9	AtSnRK3.9 (Wang et al. 2015)	AT4G18700.1	ATGGCGGAGAAAATCACGAGAGAGACGTCGTTACCTAAAGAGAGAAGCAGCCCACAAGCTCTAATCCTGGGACGATACGAAATGGGTAAGCTTCTCGGCCATGGTACCTTCGCTAAAGTTTACCTCGCACGTAACGTGAAAACAAACGAAAGCGTAGCAATCAAAGTAATCGACAAGGAGAAAGTTCTCAAAGGAGGTTTAATCGCACACATCAAACGCGAGATCTCGATTCTTCGACGTGTTCGTCACCCAAACATCGTTCAGCTATTCGAAGTCATGGCGACGAAAGCTAAGATCTATTTCGTGATGGAGTATGTTCGTGGAGGTGAGTTATTCAATAAAGTAGCTAAAGGTCGTCTTAAAGAAGAAGTAGCTCGCAAATATTTCCAGCAATTGATC…
		AtSnRK3.10	AtSnRK3.10 (Wang et al. 2015)	AT3G23000.1	ATGGAATCACTTCCCCAGCCGCAAAACCAATCATCTCCGGCAACAACTCCGGCGAAGATCCTCCTTGGGAAATACGAACTCGGTCGTCGTCTCGGTAGCGGAAGCTTCGCGAAAGTCCATTTAGCTCGATCAATCGAATCCGACGAGCTCGTCGCCGTTAAAATCATCGAGAAGAAGAAAACAATCGAATCCGGTATGGAACCAAGAATAATCAGAGAGATCGATGCGATGCGTCGTCTTCGTCATCATCCAAACATACTCAAGATCCATGAAGTTATGGCAACCAAATCTAAGATCTATCTCGTAATGGAACTCGCTTCCGGTGGTGAACTTTTCTCAAAAGTCCTCCGTCGTGGACGTCTTCCTGAATCAACGGCGCGTCGTTACTTTCAACAACTC…
		AtSnRK3.11	AtSnRK3.11 (Wang et al. 2015)	AT5G35410.1	ATGACAAAGAAAATGAGAAGAGTGGGCAAGTACGAGGTTGGTCGCACAATAGGTGAAGGAACCTTTGCTAAGGTTAAGTTTGCGAGGAACACAGACACTGGTGATAATGTAGCCATCAAAATTATGGCTAAGAGTACAATACTTAAGAACAGAATGGTTGATCAGATAAAAAGAGAGATATCTATAATGAAGATTGTTCGTCACCCGAACATAGTGAGGTTGTATGAGGTGTTGGCGAGTCCTTCGAAAATATATATAGTTTTGGAGTTTGTGACAGGAGGAGAGCTCTTTGATAGAATTGTTCATAAAGGGAGGCTTGAAGAAAGTGAGTCTCGGAAATACTTTCAACAGCTTGTAGATGCTGTTGCTCATTGTCACTGCAAGGGTGTTTACCACCGT…
		AtSnRK3.12	AtSnRK3.12 (Wang et al. 2015)	AT1G01140.1	ATGAGTGGAAGCAGAAGGAAGGCGACGCCGGCGAGTAGGACGCGAGTAGGGAATTACGAGATGGGACGAACTCTCGGAGAAGGAAGCTTCGCTAAGGTGAAATACGCCAAGAACACCGTCACCGGAGATCAAGCCGCTATCAAAATCCTCGACCGAGAAAAGGTCTTCCGTCACAAAATGGTCGAACAGCTTAAAAGAGAAATATCTACAATGAAACTGATTAAACATCCAAATGTGGTTGAAATCATTGAGGTTATGGCGAGCAAAACGAAGATCTATATCGTTCTTGAGCTTGTCAATGGAGGTGAACTCTTTGATAAAATCGCGCAACAAGGGAGGCTTAAGGAGGATGAAGCTCGGAGATATTTTCAGCAGCTCATCAATGCTGTGGATTACTGC…
		AtSnRK3.13	AtSnRK3.13 (Wang et al. 2015)	AT4G24400.1	ATGGTGGTAAGGAAGGTGGGCAAGTATGAATTAGGTAGAACAATCGGCGAAGGTACTTTCGCTAAAGTCAAGTTCGCTCAGAATACAGAGACCGGTGAGAGCGTCGCCATGAAAATCGTGGATCGTAGCACAATCATCAAGCGCAAGATGGTGGATCAGATTAAGAGAGAGATCTCGATTATGAAGCTTGTTCGTCATCCTTGTGTTGTTCGTCTTTATGAGGTTCTAGCAAGCCGTACAAAGATTTATATCATCCTGGAGTACATTACTGGTGGTGAACTGTTTGATAAGATTGTTCGTAATGGACGACTTAGTGAGTCAGAAGCTAGGAAATACTTTCACCAGCTTATTGATGGAGTTGATTACTGTCATAGTAAAGGTGTTTACCACAGAGATCTA…
		AtSnRK3.14	AtSnRK3.14 (Wang et al. 2015)	AT4G30960.1	ATGGTCGGAGCAAAACCGGTGGAGAATGGATCTGACGGTGGTAGTAGTACGGGGCTGCTTCACGGCCGTTACGAGCTAGGGCGTCTTCTAGGTCACGGAACATTCGCGAAGGTGTACCACGCTCGTAACATACAAACCGGAAAAAGCGTGGCGATGAAAGTCGTCGGAAAAGAGAAAGTGGTGAAAGTTGGTATGGTTGATCAGATCAAACGAGAGATCTCTGTGATGAGGATGGTGAAACATCCAAACATCGTCGAGCTTCACGAAGTCATGGCGAGTAAATCCAAGATCTATTTCGCCATGGAGCTTGTACGAGGCGGTGAGTTATTCGCTAAGGTGGCTAAAGGAAGACTACGTGAAGACGTAGCTCGTGTTTATTTCCAGCAATTGATCTCAGCC…
		AtSnRK3.15	AtSnRK3.15 (Wang et al. 2015)	AT5G01820.1	ATGGTAGATTCTGACCCGGTGGAATTTCCGCCGGAGAACCGCCGTGGACAGCTCTTCGGCAAATACGAGGTCGGAAAATTGGTGGGATGCGGCGCCTTCGCGAAAGTGTACCACGGGAGGAGCACAGCGACGGGTCAGAGCGTTGCGATCAAAGTGGTGAGCAAGCAACGGCTGCAGAAAGGAGGACTCAATGGCAACATTCAGAGAGAGATCGCTATCATGCACCGTCTGCGCCACCCTTCTATCGTGCGCCTGTTCGAGGTCCTCGCCACCAAATCCAAGATCTTCTTCGTCATGGAATTCGCCAAGGGCGGTGAGCTATTCGCCAAAGTCTCCAAGGGCAGGTTCTGCGAGGATCTTAGCCGTCGTTATTTCCAGCAGCTCATCTCCGCCGTCGGA…
		AtSnRK3.16	AtSnRK3.16 (Wang et al. 2015)	AT3G17510.1	ATGGTGAGAAGGCAAGAGGAGGAGAAGAAGGCGGAGAAGGGAATGCGTCTGGGGAAATACGAGCTAGGGAGGACGCTCGGCGAGGGTAATTTCGGTAAAGTTAAATTCGCTAAAGATACCGTCTCCGGTCATTCCTTCGCCGTTAAAATCATCGACAAGTCTCGTATCGCCGATCTCAACTTCTCCTTACAGATAAAAAGAGAGATCCGGACTCTGAAAATGTTGAAACATCCCCACATTGTTAGATTACATGAGGTCTTGGCTAGCAAAACGAAAATTAATATGGTAATGGAACTTGTTACCGGAGGAGAATTGTTCGACAGAATTGTTTCCAACGGAAAATTAACAGAAACTGATGGAAGAAAAATGTTTCAGCAGCTTATCGATGGAATCAGCTAC…
		AtSnRK3.17	AtSnRK3.17 (Wang et al. 2015)	AT2G26980.1	ATGAATCGGAGACAGCAAGTGAAACGTAGAGTAGGTAAATATGAAGTTGGAAGAACAATTGGAGAAGGAACGTTTGCTAAAGTTAAGTTTGCTAGAAACTCTGAAACTGGAGAACCTGTTGCTCTCAAGATTCTTGATAAAGAGAAAGTTCTCAAGCATAAAATGGCTGAACAGATTAGAAGAGAGATAGCTACTATGAAGTTGATAAAACATCCAAATGTTGTTCAATTATATGAGGTGATGGCAAGTAAGACGAAAATATTTATCATCTTGGAGTATGTTACAGGAGGAGAACTCTTTGATAAGATTGTAAATGATGGGCGGATGAAAGAAGATGAGGCGCGGAGATATTTCCAACAGCTTATACATGCTGTGGACTACTGTCATAGCAGAGGGGTC…
		AtSnRK3.18	AtSnRK3.18 (Wang et al. 2015)	AT2G25090.1	ATGGAAGAATCAAACCGTAGTAGTACTGTCTTGTTCGACAAATACAACATCGGAAGACTTCTCGGAACCGGTAACTTCGCCAAAGTGTATCACGGAACAGAGATCTCCACCGGCGATGACGTGGCAATCAAAGTCATCAAAAAAGACCACGTTTTCAAACGTCGTGGCATGATGGAGCAAATCGAACGAGAGATCGCCGTCATGCGTCTCCTCCGTCATCCAAACGTGGTCGAGCTCCGCGAAGTAATGGCTACAAAGAAGAAGATTTTCTTCGTCATGGAGTACGTCAACGGCGGAGAGCTTTTCGAAATGATCGATAGAGATGGGAAGCTCCCGGAGGATCTAGCCAGAAAGTATTTCCAACAATTGATATCCGCGGTGGATTTTTGCCACAGCCGC…
		AtSnRK3.19	AtSnRK3.19 (Wang et al. 2015)	AT2G38490.1	ATGTCTTTTACAATTCCTAGACTGTTTCTCTTTACTCTGTTTTTTTGCTCTGTTTTTTTTGTTTGTTTGTTAATGGCCGAAGACTCTAATTCTTCCGAATCAATCATTGTTAACGTCACCGGAGATGATAATAAGTCGGCTTTGTTCGGTAAGTACGATCTCGGTAAGCTCCTCGGTAGCGGCGCGTTTGCCAAAGTCTACCAAGCGGAGGATCTTCAAAACGGCGGCGAAAGCGTTGCGATCAAAGTCGTACAAAAAAAACGTTTGAAAGACGGTTTAACGGCGCACGTTAAGAGAGAAATATCTGTCATGCGCCGCCTCCGTCATCCTCATATCGTGCTCCTCTCCGAAGTCCTCGCCACAAAGACGAAGATCTACTTCGTCATGGAGCTAGCCAAA…
		AtSnRK3.11	AtSnRK3.11 (Wang et al. 2015)	AT5G35410.1	ATGACAAAGAAAATGAGAAGAGTGGGCAAGTACGAGGTTGGTCGCACAATAGGTGAAGGAACCTTTGCTAAGGTTAAGTTTGCGAGGAACACAGACACTGGTGATAATGTAGCCATCAAAATTATGGCTAAGAGTACAATACTTAAGAACAGAATGGTTGATCAGATAAAAAGAGAGATATCTATAATGAAGATTGTTCGTCACCCGAACATAGTGAGGTTGTATGAGGTGTTGGCGAGTCCTTCGAAAATATATATAGTTTTGGAGTTTGTGACAGGAGGAGAGCTCTTTGATAGAATTGTTCATAAAGGGAGGCTTGAAGAAAGTGAGTCTCGGAAATACTTTCAACAGCTTGTAGATGCTGTTGCTCATTGTCACTGCAAGGGTGTTTACCACCGT…
		AtSnRK3.12	AtSnRK3.12 (Wang et al. 2015)	AT1G01140.1	ATGAGTGGAAGCAGAAGGAAGGCGACGCCGGCGAGTAGGACGCGAGTAGGGAATTACGAGATGGGACGAACTCTCGGAGAAGGAAGCTTCGCTAAGGTGAAATACGCCAAGAACACCGTCACCGGAGATCAAGCCGCTATCAAAATCCTCGACCGAGAAAAGGTCTTCCGTCACAAAATGGTCGAACAGCTTAAAAGAGAAATATCTACAATGAAACTGATTAAACATCCAAATGTGGTTGAAATCATTGAGGTTATGGCGAGCAAAACGAAGATCTATATCGTTCTTGAGCTTGTCAATGGAGGTGAACTCTTTGATAAAATCGCGCAACAAGGGAGGCTTAAGGAGGATGAAGCTCGGAGATATTTTCAGCAGCTCATCAATGCTGTGGATTACTGC…
		AtSnRK3.13	AtSnRK3.13 (Wang et al. 2015)	AT4G24400.1	ATGGTGGTAAGGAAGGTGGGCAAGTATGAATTAGGTAGAACAATCGGCGAAGGTACTTTCGCTAAAGTCAAGTTCGCTCAGAATACAGAGACCGGTGAGAGCGTCGCCATGAAAATCGTGGATCGTAGCACAATCATCAAGCGCAAGATGGTGGATCAGATTAAGAGAGAGATCTCGATTATGAAGCTTGTTCGTCATCCTTGTGTTGTTCGTCTTTATGAGGTTCTAGCAAGCCGTACAAAGATTTATATCATCCTGGAGTACATTACTGGTGGTGAACTGTTTGATAAGATTGTTCGTAATGGACGACTTAGTGAGTCAGAAGCTAGGAAATACTTTCACCAGCTTATTGATGGAGTTGATTACTGTCATAGTAAAGGTGTTTACCACAGAGATCTA…
		AtSnRK3.14	AtSnRK3.14 (Wang et al. 2015)	AT4G30960.1	ATGGTCGGAGCAAAACCGGTGGAGAATGGATCTGACGGTGGTAGTAGTACGGGGCTGCTTCACGGCCGTTACGAGCTAGGGCGTCTTCTAGGTCACGGAACATTCGCGAAGGTGTACCACGCTCGTAACATACAAACCGGAAAAAGCGTGGCGATGAAAGTCGTCGGAAAAGAGAAAGTGGTGAAAGTTGGTATGGTTGATCAGATCAAACGAGAGATCTCTGTGATGAGGATGGTGAAACATCCAAACATCGTCGAGCTTCACGAAGTCATGGCGAGTAAATCCAAGATCTATTTCGCCATGGAGCTTGTACGAGGCGGTGAGTTATTCGCTAAGGTGGCTAAAGGAAGACTACGTGAAGACGTAGCTCGTGTTTATTTCCAGCAATTGATCTCAGCC…
		AtSnRK3.15	AtSnRK3.15 (Wang et al. 2015)	AT5G01820.1	ATGGTAGATTCTGACCCGGTGGAATTTCCGCCGGAGAACCGCCGTGGACAGCTCTTCGGCAAATACGAGGTCGGAAAATTGGTGGGATGCGGCGCCTTCGCGAAAGTGTACCACGGGAGGAGCACAGCGACGGGTCAGAGCGTTGCGATCAAAGTGGTGAGCAAGCAACGGCTGCAGAAAGGAGGACTCAATGGCAACATTCAGAGAGAGATCGCTATCATGCACCGTCTGCGCCACCCTTCTATCGTGCGCCTGTTCGAGGTCCTCGCCACCAAATCCAAGATCTTCTTCGTCATGGAATTCGCCAAGGGCGGTGAGCTATTCGCCAAAGTCTCCAAGGGCAGGTTCTGCGAGGATCTTAGCCGTCGTTATTTCCAGCAGCTCATCTCCGCCGTCGGA…
		AtSnRK3.16	AtSnRK3.16 (Wang et al. 2015)	AT3G17510.1	ATGGTGAGAAGGCAAGAGGAGGAGAAGAAGGCGGAGAAGGGAATGCGTCTGGGGAAATACGAGCTAGGGAGGACGCTCGGCGAGGGTAATTTCGGTAAAGTTAAATTCGCTAAAGATACCGTCTCCGGTCATTCCTTCGCCGTTAAAATCATCGACAAGTCTCGTATCGCCGATCTCAACTTCTCCTTACAGATAAAAAGAGAGATCCGGACTCTGAAAATGTTGAAACATCCCCACATTGTTAGATTACATGAGGTCTTGGCTAGCAAAACGAAAATTAATATGGTAATGGAACTTGTTACCGGAGGAGAATTGTTCGACAGAATTGTTTCCAACGGAAAATTAACAGAAACTGATGGAAGAAAAATGTTTCAGCAGCTTATCGATGGAATCAGCTAC…
		AtSnRK3.17	AtSnRK3.17 (Wang et al. 2015)	AT2G26980.1	ATGAATCGGAGACAGCAAGTGAAACGTAGAGTAGGTAAATATGAAGTTGGAAGAACAATTGGAGAAGGAACGTTTGCTAAAGTTAAGTTTGCTAGAAACTCTGAAACTGGAGAACCTGTTGCTCTCAAGATTCTTGATAAAGAGAAAGTTCTCAAGCATAAAATGGCTGAACAGATTAGAAGAGAGATAGCTACTATGAAGTTGATAAAACATCCAAATGTTGTTCAATTATATGAGGTGATGGCAAGTAAGACGAAAATATTTATCATCTTGGAGTATGTTACAGGAGGAGAACTCTTTGATAAGATTGTAAATGATGGGCGGATGAAAGAAGATGAGGCGCGGAGATATTTCCAACAGCTTATACATGCTGTGGACTACTGTCATAGCAGAGGGGTC…
		AtSnRK3.18	AtSnRK3.18 (Wang et al. 2015)	AT2G25090.1	ATGGAAGAATCAAACCGTAGTAGTACTGTCTTGTTCGACAAATACAACATCGGAAGACTTCTCGGAACCGGTAACTTCGCCAAAGTGTATCACGGAACAGAGATCTCCACCGGCGATGACGTGGCAATCAAAGTCATCAAAAAAGACCACGTTTTCAAACGTCGTGGCATGATGGAGCAAATCGAACGAGAGATCGCCGTCATGCGTCTCCTCCGTCATCCAAACGTGGTCGAGCTCCGCGAAGTAATGGCTACAAAGAAGAAGATTTTCTTCGTCATGGAGTACGTCAACGGCGGAGAGCTTTTCGAAATGATCGATAGAGATGGGAAGCTCCCGGAGGATCTAGCCAGAAAGTATTTCCAACAATTGATATCCGCGGTGGATTTTTGCCACAGCCGC…
		AtSnRK3.19	AtSnRK3.19 (Wang et al. 2015)	AT2G38490.1	ATGTCTTTTACAATTCCTAGACTGTTTCTCTTTACTCTGTTTTTTTGCTCTGTTTTTTTTGTTTGTTTGTTAATGGCCGAAGACTCTAATTCTTCCGAATCAATCATTGTTAACGTCACCGGAGATGATAATAAGTCGGCTTTGTTCGGTAAGTACGATCTCGGTAAGCTCCTCGGTAGCGGCGCGTTTGCCAAAGTCTACCAAGCGGAGGATCTTCAAAACGGCGGCGAAAGCGTTGCGATCAAAGTCGTACAAAAAAAACGTTTGAAAGACGGTTTAACGGCGCACGTTAAGAGAGAAATATCTGTCATGCGCCGCCTCCGTCATCCTCATATCGTGCTCCTCTCCGAAGTCCTCGCCACAAAGACGAAGATCTACTTCGTCATGGAGCTAGCCAAA…
		AtSnRK3.20	AtSnRK3.20 (Wang et al. 2015)	AT1G29230.1	ATGGCTCAAGCCTTGGCTCAACCACCACTGGTGGTCACCACCGTCGTCCCAGACCCGCCGCCGCCGCCACCACCACCGCACCCAAAGCCGTATGCTCTACGATACATGGCGGATCTTCTTGGCCGGATTGGTATAATGGATACAGACAAAGATGGTAACATCAGCCCACAGAGTCCGAGGAGTCCTAGGAGCCCAAGAAACAACATTCTCATGGGGAAGTACGAGCTTGGGAAGCTTCTCGGCCACGGAACCTTTGCAAAGGTTTATTTAGCTCAAAACATCAAATCTGGAGATAAAGTCGCCATTAAAGTCATCGACAAGGAGAAGATTATGAAGAGTGGTTTGGTTGCTCACATCAAACGGGAAATCTCTATCCTCCGCCGTGTCCGTCACCCTTAC…
		AtSnRK3.21	AtSnRK3.21 (Wang et al. 2015)	AT1G48260.1	ATGGTGATAAAGGGAATGCGTGTTGGTAAGTACGAGCTTGGGAGGACACTCGGAGAGGGAAATTCCGCAAAAGTTAAATTTGCTATAGATACTCTTACCGGCGAATCATTCGCCATCAAAATCATCGAGAAGTCGTGTATCACACGTCTTAACGTCTCTTTTCAGATTAAGAGAGAGATTCGAACACTCAAAGTTTTGAAGCATCCAAACATTGTCCGATTACATGAGGTCTTGGCTAGCAAAACCAAGATTTACATGGTTCTGGAATGTGTCACTGGAGGAGACTTATTTGACAGAATTGTCTCGAAAGGAAAGCTTTCGGAAACACAAGGACGAAAAATGTTTCAGCAGTTGATTGATGGAGTCAGCTATTGTCATAACAAGGGCGTTTTTCACAGG…
		AtSnRK3.22	AtSnRK3.22 (Wang et al. 2015)	AT2G30360.1	ATGCCAGAGATCGAGATTGCCGCCGGCAGCGGCGACAACAACGACGCCTTATTCGGTAAATATGAGCTCGGAAAGCTTCTCGGATGCGGCGCATTCGCCAAAGTCTTCCACGCACGTGATCGTCGTACCGGCCAAAGCGTCGCCGTGAAAATCCTCAACAAGAAAAAACTCCTCACAAATCCAGCTCTAGCCAACAACATCAAACGCGAGATCTCAATCATGAGAAGATTATCTCATCCAAACATCGTCAAGCTCCACGAAGTAATGGCGACAAAATCAAAGATCTTCTTCGCAATGGAGTTTGTTAAAGGAGGAGAACTATTCAACAAAATCTCAAAACATGGACGTCTTAGCGAAGATTTAAGCCGGAGATATTTCCAGCAACTGATCTCCGCCGTT…
		AtSnRK3.23	AtSnRK3.23 (Wang et al. 2015)	AT1G30270.1	ATGGCTTCTCGAACAACGCCTTCACGATCGACTCCTTCACGATCAACGCCTTCTGGTAGTTCTTCTGGTGGTAGGACACGAGTTGGTAAGTATGAGCTTGGACGAACTTTGGGTGAAGGAACTTTCGCTAAGGTCAAATTCGCTAGAAATGTTGAGAATGGTGATAATGTCGCTATTAAGGTTATTGATAAAGAGAAAGTTCTGAAAAATAAGATGATCGCTCAGATCAAGCGTGAGATTTCGACGATGAAATTGATCAAGCACCCGAATGTCATTCGTATGTTTGAGGTGATGGCTAGCAAAACTAAGATCTACTTCGTTTTGGAATTCGTCACTGGTGGGGAGCTTTTCGATAAAATTTCAAGCAATGGGAGATTGAAGGAAGATGAGGCGAGGAAG…
		AtSnRK3.24	AtSnRK3.24 (Wang et al. 2015)	AT5G10930.1	ATGGAGGAAGAACGGCGAGTTCTGTTCGGAAAGTACGAGATGGGAAGGTTATTAGGCAAAGGAACCTTCGCCAAAGTCTATTACGGCAAAGAGATCATCGGCGGCGAGTGCGTCGCAATCAAAGTCATCAACAAGGATCAAGTAATGAAGAGACCTGGAATGATGGAACAAATCAAACGCGAGATTTCAATCATGAAGCTCGTTCGTCATCCCAACATAGTTGAATTGAAAGAAGTCATGGCTACGAAGACCAAGATCTTCTTCGTCATGGAGTTCGTTAAAGGCGGCGAGCTTTTCTGCAAAATCTCTAAAGGTAAGTTACACGAAGACGCTGCTCGTAGATATTTCCAGCAATTGATCTCAGCCGTTGATTATTGCCATAGTAGAGGCGTTTCTCAT…
		AtSnRK3.25	AtSnRK3.25 (Wang et al. 2015)	AT5G25110.1	ATGGGATCCAAACTTAAACTTTACCCTCTCTTAAATCACTCATCCGTTTTTCACCCAGACAGTCGTTACCAATCGGCCCCTACAATGGAGGAAGAGCAACAACAACTTCGTGTTCTCTTCGCGAAATACGAGATGGGAAGGTTACTAGGCAAAGGAACATTCGGAAAAGTTTATTACGGCAAAGAGATAACAACCGGAGAAAGCGTTGCAATCAAAATCATCAACAAAGATCAAGTCAAACGTGAAGGTATGATGGAACAAATCAAACGAGAGATCTCAATCATGAGACTTGTTCGTCATCCAAACATCGTTGAGTTAAAAGAAGTCATGGCTACAAAAACAAAGATCTTCTTTATCATGGAATACGTTAAAGGCGGTGAACTTTTCTCCAAGATCGTT…
Oryza sativa	SnRK1	OsSnRK1.1	OSK1 (Wang et al. 2015)	LOC_Os05g45420.1	ATGGAGGGAGCTGGCAGAGATGGGAACCCTCTTGGCGGTTACCGGATTGGCAAAACCCTAGGGATTGGGTCATTTGGCAAAGTGAAGATCGCGGAGCATATATTGACTGGTCACAAGGTGGCAATCAAGATCCTCAATCGCCGTAAGATCAAGAGCATGGAGATGGAAGAGAAAGTTAAAAGAGAAATCAAGATACTTAGATTATTTATGCACCCACATATCATTCGCCTTTATGAGGTGATAGACACCCCAGCTGATATTTATGTTGTTATGGAGTATGTCAAATCTGGAGAGTTGTTTGATTACATCGTTGAGAAGGGAAGACTGCAAGAGGAAGAAGCTCGACGCTTTTTCCAGCAGATCATATCTGGTGTTGAATATTGCCATAGAAACATGGTG…
		OsSnRK1.2	OSK2 (Wang et al. 2015)	LOC_Os07g09610.1	ATGCAGGGCGGCGGCGGCGCGGCGTCGGCGGCGGCGGCGGCGGCGGCGGCGGCGACGCAGCAGCACCGGGAGCTGCTCGAGCGGTACGAGCTGGTGCGGGTGCGGGGGCGCGGTAGCTTCGCGCAGGTGTGGGAGGCTCGCCACCGCCGCACCGGCCTCAGCGTCGCCGTCAAGATCCTCAACCTCGCCGGACTTCTCGCCAGCGGCATCCCCATCCGCAAAGTGGAGAGGGAGATCGCGGTGATGAGGCTGCTGAACCACCCGCACATCGTGCGGTTCCACGAGGCGATCGCCGGCGGCGACGGCGGCGGCCACGTGTACATCGTGATGGAGCTCGCGACGCAGGGGCAGCTCTACGATTACGTCACCCAGCTCGGCCGCCTCCGCGAGGATGACGCT…
		OsSnRK1.3	OSK3 (Wang et al. 2015)	LOC_Os03g17980.1	ATGTTAACTCGAACAATTACATATTGCATGGTTTCTGTGACACACCGTATACATCATCCTAGTATTATGAACAAGCTGTTTAGCACAGCTTGGATCTTGCGTCATGTTTTGCGTTGGTTCAAAGTGAAAATGGATGGAAATGCTAAAGGCGGTGGGCATTCTGAGGCACTGAAGAACTACAATCTTGGAAGAACTTTAGGTATTGGCTCATTTGGAAAAGTGAAGATTGCAGAGCATAAGCTTACAGGACACAGAGTTGCTATAAAGATCCTGAACCGCCGCCAAATGAGAAATATGGAAATGGAGGAGAAAGCAAAGAGAGAAATCAAGATACTGAGATTGTTCATTCATCCCCATATCATTCGCCTTTATGAGGTTATATACACTCCTACGGATATA…
		OsSnRK1.4	OSK4 (Wang et al. 2015)	LOC_Os08g37800.1	ATGGAAGGAAATGCTAGAGGCGGTGGGCATTCTGAGGCACTGAAGAACTACAATCTAGGAAGAACTTTAGGTATTGGTTCATTTGGAAAAGTGAAGATTGCAGAGCATAAGCTTACAGGGCACAGAGTTGCTATAAAGATCCTGAACCGTCGCCAAATGAGAAATATGGAAATGGAGGAGAAAGCAAAGAGAGAAATCAAGATATTGAGGTTGTTCATTCATCCCCATATCATTCGCCTTTATGAGGTCATATACACTCCTACGGATATATATGTTGTGATGGAGTACTGCAAGTTTGGAGAACTGTTTGATTACATTGTTGAGAAAGGCAGGTTGCAGGAAGATGAGGCTCGCCGAATCTTCCAGCAGATTATATCTGGGGTTGAATACTGCCACAGA…
	SnRK2	OsSnRK2.1	OsSAPK1 (Saha et al. 2013)	LOC_Os03g27280.1	ATGGAGCGGTACGAGGTGATGAGGGACATCGGGTCCGGGAACTTCGGGGTGGCCAAGCTCGTCCGCGACGTCGCCACCAACCACCTCTTCGCCGTCAAGTTCATCGAGAGGGGACTCAAGATTGATGAACATGTTCAAAGGGAGATTATGAACCACCGATCACTGAAGCATCCAAACATAATCCGGTTCAAGGAGGTCGTGCTAACTCCCACACATTTGGCAATAGTTATGGAATATGCTGCTGGTGGTGAGCTATTTGAAAGGATTTGCAACGCAGGGAGATTCAGTGAGGATGAGGCAAGGTTCTTCTTCCAACAGCTGATTTCTGGAGTGAGCTATTGTCATTCTATGCAAGTATGCCATAGAGATTTGAAACTCGAAAATACTCTCTTGGATGGC…
		OsSnRK2.2	OsSAPK2 (Saha et al. 2013)	LOC_Os07g42940.1	ATGGAGAGGTACGAGGTGATCAAGGACATAGGGTCGGGGAACTTCGGCGTGGCCAAGCTTGTCCGGGATGTGCGGACCAAGGAGCTGTTTGCCGTCAAGTTCATCGAGAGGGGGCAGAAGATCGACGAGAATGTCCAAAGGGAGATTATGAACCACAGGTCACTGAGGCATCCGAACATTGTTAGATTCAAGGAGGTTGTGCTAACTCCCACACATTTGGCCATAGTTATGGAATATGCTGCTGGAGGTGAGCTATTCGAAAGGATTTGCAGTGCTGGGAGGTTTAGCGAGGATGAGGCAAGGTTCTTCTTCCAGCAGTTGATTTCAGGAGTTAGCTACTGTCATTCCATGCAAATATGTCATAGAGATTTGAAACTAGAAAATACTCTCTTGGATGGG…
		OsSnRK2.3	OsSAPK3 (Saha et al. 2013)	LOC_Os10g41490.1	ATGGAGGAGAGGTACGAGGCGTTGAAGGAGCTCGGGGCCGGCAACTTCGGGGTGGCCAGGCTGGTCAGGGACAAGAGGAGCAAGGAGCTCGTCGCCGTCAAGTACATCGAGAGGGGCAAGAAGATTGATGAAAATGTGCAGAGGGAGATCATCAATCATAGGTCGCTCCGGCATCCCAATATCATTCGGTTTAAGGAGGTTTGTTTGACACCCACACACCTAGCCATTGTCATGGAGTATGCTGCTGGTGGAGAACTCTTTGAACAAATCTGCACCGCAGGGCGATTCAGCGAAGACGAGGCAAGGTACTTCTTCCAGCAGCTAATATCAGGTGTCAGCTACTGTCATTCTCTGGAAATTTGCCACCGTGATCTTAAACTTGAGAACACCCTCCTGGAT…
		OsSnRK2.4	OsSAPK4 (Saha et al. 2013)	LOC_Os01g64970.1	ATGGAGAAGTACGAGGCGGTGAGGGACATCGGGTCGGGGAACTTCGGGGTGGCGCGGCTGATGCGCAACCGCGAGACCCGCGAGCTCGTCGCCGTCAAGTGCATCGAGCGCGGCCACCGGATAGATGAGAATGTGTACAGGGAGATCATCAACCACCGCTCGCTGCGCCACCCCAACATCATTCGCTTCAAGGAGGTGATACTGACGCCAACGCATCTTATGATTGTCATGGAGTTCGCAGCAGGCGGGGAGCTGTTCGATCGAATCTGTGATCGTGGACGGTTCAGTGAGGATGAGGCCAGGTATTTCTTTCAGCAGCTGATCTGTGGAGTGAGCTACTGCCATCACATGCAAATATGCCATAGAGATTTGAAGTTGGAGAATGTTCTCTTGGATGGC…
		OsSnRK2.5	OsSAPK5 (Saha et al. 2013)	LOC_Os04g59450.1	ATGGAGAAATACGAGCCAGTTCGGGAGATCGGGGCGGGCAACTTCGGGGTAGCGAAGCTGATGCGGAACAAGGAGACGCGGGAGCTGGTGGCGATGAAGTTCATCGAGAGAGGGAACAGGATCGACGAGAACGTGTTCCGGGAGATCGTGAATCATCGTTCGCTGCGTCACCCGAACATAATAAGGTTCAAGGAGGTGGTGGTGACGGGGAGGCATCTGGCGATCGTGATGGAGTACGCGGCGGGAGGGGAGCTGTTCGAGAGGATATGCGAGGCGGGGAGGTTCCACGAGGACGAGGCGCGCTACTTCTTCCAGCAGCTGGTGTGCGGGGTGAGCTACTGCCACGCCATGCAGATCTGCCACCGCGACCTCAAGCTGGAGAATACGCTGCTGGACGGC…
		OsSnRK2.6	OsSAPK6 (Saha et al. 2013)	LOC_Os02g34600.1	ATGGAGAAGTACGAGCTGCTCAAGGACATCGGGTCGGGCAACTTCGGTGTGGCGCGGCTGATGCGGAACAGGGAGACCAAGGAGCTCGTCGCCATGAAGTACATACCGCGTGGCCTCAAGATTGACGAGAATGTGGCGAGGGAGATCATAAACCACCGCTCGCTGCGGCACCCAAACATCATCCGGTTCAAGGAGGTCGTGCTCACGCCTACCCACCTCGCGATCGTCATGGAGTACGCCGCCGGCGGCGAGCTGTTCGACCGGATCTGCAGCGCCGGGAGATTCAGCGAGGACGAGTCGAGGTATTTCTTCCAGCAACTAATTTGCGGCGTCAGCTACTGCCACTTCATGCAAATTTGCCACCGGGATTTGAAGCTGGAGAACACGCTGCTGGATGGC…
		OsSnRK2.7	OsSAPK7 (Saha et al. 2013)	LOC_Os04g35240.1	ATGGAGAGGTACGAGCTGCTCAAGGACATCGGCGCCGGGAACTTCGGGGTGGCGCGGCTGATGCGGAACAAGGAGACCAAGGAGCTGGTCGCCATGAAGTACATCCCTCGGGGCCTCAAGATTGACGAGAATGTGGCGAGGGAGATCATCAACCACCGGTCGCTGCGGCACCCCAACATCATCCGCTTCAAGGAGGTGGTGGTCACGCCGACGCACCTGGCGATCGTGATGGAGTACGCTGCCGGCGGCGAGTTGTTCGACCGGATCTGCAACGCCGGGAGGTTCAGCGAGGACGAGGCCAGGTATTTCTTCCAGCAGCTCATCTGCGGCGTGAGCTACTGCCACTTCATGCAAATTTGCCACCGGGATTTGAAGCTGGAGAACACGCTGCTGGACGGC…
		OsSnRK2.8	OsSAPK8 (Saha et al. 2013)	LOC_Os03g55600.1	ATGGCAGCGGCGGGGGCCGGGGCGGGGGCGCCGGATCGGGCGGCGCTGACGGTGGGCCCGGGGATGGACATGCCGATCATGCACGACAGCGACCGGTACGAGCTCGTGCGCGACATCGGCTCCGGCAACTTCGGCGTCGCCCGCCTCATGCGCGACCGCCGCACCATGGAGCTCGTCGCCGTCAAGTACATCGAGCGCGGCGAGAAGATAGATGATAATGTCCAGCGTGAGATTATAAATCACCGATCGTTGAAACATCCTAACATTATTAGGTTTAAGGAGGTTATTTTAACCCCAACTCATCTTGCTATTGTCATGGAATATGCCTCTGGTGGTGAGCTTTTCGAGAGAATTTGTAAGAATGTACGGTTCAGTGAAGATGAGGCTCGCTACTTCTTC…
		OsSnRK2.9	OsSAPK9 (Saha et al. 2013)	LOC_Os12g39630.1	ATGGAGAGGGCGGCGGCGGGGCCGCTGGGGATGGAGATGCCGATAATGCACGACGGTGACAGGTACGAGCTGGTGAAGGAGATCGGGTCGGGGAACTTCGGCGTCGCCCGCCTCATGCGCAACCGCGCCTCCGGCGACCTCGTCGCCGTCAAGTACATCGACCGCGGCGAGAAGATTGACGAGAACGTGCAGAGGGAGATCATCAACCACAGGTCGCTGCGCCACCCCAACATCATCCGATTCAAGGAGGTTATTCTGACGCCGACGCATCTCGCGATCGTCATGGAGTACGCCTCCGGCGGCGAGCTCTTCGAGCGCATCTGCAGCGCCGGCCGCTTCAGCGAGGACGAGGCTCGTTTCTTCTTCCAGCAGCTGATATCTGGAGTTAGCTACTGCCAT…
		OsSnRK2.10	OsSAPK10 (Saha et al. 2013)	LOC_Os03g41460.1	ATGGACCGGGCGGCGCTGACGGTGGGGCCGGGGATGGACATGCCGATAATGCACGACGGCGACCGGTACGAGCTGGTGCGGGACATCGGCTCCGGCAACTTCGGCGTCGCGCGCCTCATGCGCAGCCGCGCCGACGGCCAGCTCGTCGCCGTCAAGTACATCGAGCGCGGCGACAAGATCGACGAGAACGTGCAGCGGGAGATCATCAACCACCGCTCGCTGCGCCACCCCAACATCATCCGCTTCAAGGAGGTCATCCTCACCCCCACCCACCTCGCCATCGTCATGGAGTACGCCTCCGGCGGCGAGCTCTTCGAGCGCATCTGCAACGCCGGCAGGTTCAGCGAGGACGAGGCACGGTTCTTTTTCCAGCAACTGATTTCAGGAGTCAGCTATTGC…
	SnRK3	OsSnRK3.1	OsCIPK01 (Xiang et al. 2007)	LOC_Os01g18800.1	ATGGTGAACGGAGAGGCGGAGGCGGAGTGCACGCGGGCGTCGCTGCTGGGGAGGTATGAGATCGGGCGCACGCTCGGGGAGGGCAACTTCGGCAAGGTCAAGTACGCGCGCCACCTCGCCACCGGCGCCCACTTCGCCATCAAGATCCTCGACCGCAACAAGATCCTCTCCCTCCGCTTCGACGACCAGATAAGGAGGGAGATTGGGACGCTCAAGCTGCTCAAGCACCCCAACGTCGTCCGCCTGCACGAGGTGGCTGCTAGCAAAACTAAGATTTACATGGTGCTTGAATATGTCAATGGAGGCGAGCTCTTTGACAAGATTGCCGTAAAAGGAAAACTCTCTGAACATGAAGGAAGGAGACTTTTCCAGCAGTTAATCGATGCTGTGAGCTATTGC…
		OsSnRK3.2	OsCIPK02 (Xiang et al. 2007)	LOC_Os07g48100.1	ATGGCGGAGCAGAGAGGAAATATGTTGATGAAAAAGTATGAGATGGGGAAATTACTCGGGCAAGGAACCTTTGCCAAGGTTTACCATGCCCGTAACACCGAGACTTCTGAGAGTGTTGCTATCAAGATGATTGATAAAGAGAAGGTTTTGAAAGGCGGGCTCATGGATCAGATCAAACGTGAGATTTCTGTGATGAAGTTGGTGAGGCATCCAAACATTGTGCAGTTATATGAGGTCATGGCTACCAAGACTAAGATATATTTTGTGCTGGAGCACGTCAAAGGTGGAGAGTTGTTCAACAAAGTTCAGAGAGGAAGACTAAAGGAAGATGCAGCAAGGAAGTACTTCCAACAACTGATTTGCGCTGTTGACTTTTGCCACAGCAGGGGTGTTTATCAC…
		OsSnRK3.3	OsCIPK03 (Xiang et al. 2007)	LOC_Os07g48760.1	ATGTATAAGGCTAAAAGGACTGCTGCCCAGAAAGTAAGGCGCTGCCTTGGAAAATATGAGCTTGGACGCGCAATTGGTCAAGGAACTTTTGCAAAGGTTAGGTTTGCAAAGAACATGGAGACCGGTGATCATGTTGCTATTAAGATCCTTGACAAAGCGAAGGTTCAGAAGCACAGATTAGTCGAACAGATTAGACGGGAAATTTGTACAATGAAGTTGATACAACACCCCAATGTTGTTCACCTGCATGAGGTGATGGGAAGTAAAACAAGGATTTTCATTGTTCTAGAATATGTGATGGGAGGAGAGCTCCATGATATTATTGCCACAAGTGGAAGGTTGAAGGAGGATGAAGCACGGAAATACTTTCAGCAACTGATCAACGCCGTAGATTACTGC…
		OsSnRK3.4	OsCIPK04 (Xiang et al. 2007)	LOC_Os12g41090.1	ATGGCCATGGCTGCCATGGACGCGAGGAAGAAGAAGAGCGGCGGCGGCGGCGGCGAGCCGCTTCTCGGCAAGTATGAGCTTGGGCGGATGCTTGGGCGAGGGACGTTCGCCAAGGTGTACCTGGCGCGCGCGGTGGCCGGCGGCGAGGCGGTGGCGGTGAAGGTGATCGACAAGGCGGAGGTGATGGGCACGGCGGGCATGGCGCCGCGCGTGCTCCGGGAGGTGGCGGCGATGCGGCGGCTGCGCCACCCGCACGTGCTGCGCCTCCACGAGGTGCTCGCCACGCGCGCCAGGATCTACCTCGTCATGGAGCTCGCCACCGGCGGCGACCTCCTGTCGAGGCTGGCGGCGCTGCCGCGGCGGCGCCTGCCCGAGAGCGCGGCGCGCCGGGTGTTCGTC…
		OsSnRK3.5	OsCIPK05 (Xiang et al. 2007)	LOC_Os01g10890.1	ATGGAGAAGAAGGCGTCCATCCTCATGAACCGGTATGAGCTCGGCCGCATGCTCGGGCAAGGCACCTTCGCCAAGGTGTACCATGCACGGAACCTTGCATCCAACCAGAGCGTCGCCATCAAGGTCATTGACAAGGAAAAGGTATTGCGTGTCGGCATGATTGACCAGATCAAGCGAGAGATCTCCATCATGCGCCTCGTTCGCCACCCCAACATCGTCCAGCTGCACGAGGTCATGGCCAGCAAGAGCAAGATATACTTTGCAATGGAGTATGTCCGGGGTGGTGAGCTCTTCAGCAGGGTAGCCAGGGGGCGACTCAAGGAGGATGCTGCGAGGAAGTACTTCCAGCAGTTGATAGGGGCTGTGGACTTCTGTCACAGCCGCGGTGTCTACCACCGA…
		OsSnRK3.6	OsCIPK06 (Xiang et al. 2007)	LOC_Os08g34240.1	ATGATGGCGGCGGCGGCGGAGGAGGGGGAGGGGAAGAAGGGCGGCGGCACGGTGCTGCAGGGGAGGTACGAGATGGGGCGGGTGCTCGGCCACGGCAACTTCGGGCGGGTGCACGTGGCGCGGGACCTGAGGACCGGGAGGAGCGTGGCGGTGAAGGTGGTGGCGAAGGAGAAGGTGGTGCGCGCCGGGATGATGGAGCAGATCAAGCGGGAGATCGCCGTCATGAAGCGCGTCTCCCACCCCAACATCGTCGAGCTCCACGAGGTGATGGCCACGCGCTCCAAGATCTACCTCGCGCTCGAGCTCGTCCGCGGCGGGGAGCTCTTCGGCCGCATCGTCCGCCTCGGCCGCGTCAGGGAGGACGCCGCGCGGCACTACTTCCGGCAGCTCGTCTCCGCC…
		OsSnRK3.7	OsCIPK07 (Xiang et al. 2007)	LOC_Os03g43440.1	ATGGCCGCCACCAAGAGCAAGGCGGCCAAGAAGGGCGCTCCGCTCCTCGGCAAGTACGAGCTCGGCCGCCTCCTCGGCCGCGGCACCTTCGCCAAGGTCTACCACGCCCGCTCCCTCGCCCCCGGCGCCGACCCCGTCGCCGTCAAGGTGCTCGACAAGCCCGACCTCGCCGCCGCCGGCGCCGGCATGGCCACCCGCGTCCTCCGCGAGGTCGCCGCCATGCGCCGCCTCCGCCACCCCAACGTCCTCCGCCTCCACGAGGTGCTCGCCACGCGCTCCAAGGTGTACCTCGTCATGGAGCTCGCCCCCGGCGGCGACCTCCTCTCCAGGCTCGCCTCGCTGCCGTCGCGCCGCCTCCCCGAGCACGCCGCGCAGCGGGTGTTCCTCCAGCTGGTGTCC…
		OsSnRK3.8	OsCIPK08 (Xiang et al. 2007)	LOC_Os01g35184.1	ATGGTGGGCGGAGGGGCGCTGCGGCGGGTGGGGAAGTACGAGGTGGGGCGGACGATCGGGGAGGGGACGTTCGCCAAGGTGAAGTTCGCGCAGAACACGGAGAGCGGGGAGAGCGTCGCCATGAAGGTGGTCGACCGCTCCTCCATCCTCAAGCACAAGATGGCGGATCAGATTAAGAGAGAGATATCTATAATGAAGCTTGTGAGGCATCCGAATGTGGTTAGACTACACGAAGTCTTGGCAAGCCGGAAGAAGATATTTATAATCTTGGAGTTCATCACTGGCGGTGAACTATTTGATAAAATAATTCGTCATGGAAGACTCAATGAAGCTGATGCACGCAGATACTTTCAGCAGCTCATTGATGGTGTTGATTTTTGTCACAGCAAAGGTGTCTAC…
		OsSnRK3.9	OsCIPK09 (Xiang et al. 2007)	LOC_Os03g03510.1	ATGGCGGAGGCGGAGGCGGAGGCGGCGGGGGCGGGGGCGGGGGCGGGGCCGGCGAGGAGGACGACGAGGGTGGGGCGCTACGAGCTCGGCAAGACGATCGGGGAGGGGAGCTTCGCCAAGGTCAAGGTCGCCCGCGACACGCGCACCGGCGACACCCTCGCCATCAAGGTGCTCGACCGCAACCATGTGCTTCGCCACAAGATGGTCGAGCAGATCAAACGGGAGATTTCCACAATGAAGCTAATAAAACATCCAAATGTGGTCCAGTTGCATGAGGTCATGGCTAGCAAATCAAAGATATACATGGTTCTTGAATATGTTGATGGAGGCGAGCTTTTTGATAAGATTGTCAATTCTGGGAGACTAGGAGAAGATGAAGCAAGAAGATACTTCCATCAA…
		OsSnRK3.10	OsCIPK10 (Xiang et al. 2007)	LOC_Os03g22050.1	ATGGTAGAACAAAAGGGGAATATTTTGATGAAGAGATATGAGATAGGAAAATTACTTGGGCAAGGAAGTTTCGCTAAAGTTTACCATGGCCGTAATATTAAGAATTCACAAAGTGTTGCAATCAAGGTGATTGACAAAGAAAAGATATTGAAATGTGAGCTTATGGATCAAATAAGAAGAGAGATTTCAGTGATGAACCTAGTAAGACATCCGTGCATTGTTCAATTGTATGAGGTGATGGCTACCAAAACTAAGATATATTTTATCCTAGAGTATGTGAAAGGGGGAGAGTTATTCAACAAGGTTCGACGTGGAAGACTAAAGGAAGAAGTTGCACGGAAGTACTTTCAGCAGTTAATTAGTGCTATTGACTTTTGTCATAGCAGAGGGGTTTATCAT…
		OsSnRK3.11	OsCIPK11 (Xiang et al. 2007)	LOC_Os01g60910.1	ATGATGGATGGGAGGTCAATCTTGATGGGCCGTTATGAGGTTGGGAAGCAATTAGGACAAGGAACATTTGCAAAGGTGTATTATGCACGAAATCTTACTACCGGCCAAGCTGTTGCCATAAAGATGATCAACAAGGATAAGGTCATGAAAGTTGGGCTAATGGAGCAAATAAAGAGGGAGATTTCAATTATGAGATTGGTGAAACATCCAAATGTTCTTCAGTTATTTGAGGTTATGGCTAGCAAGAGCAAGATTTATTTTGTTCTGGAGTATGCTAAAGGTGGTGAGCTTTTCAACAAAATTGCTAAGGAGGGAAAGCTCAGTGAGGATTCTGCGAGGAGATATTTCCACCAATTGATCAATGCAGTTGACTATTGCCATAGTCGAGGTGTTTATCAT…
		OsSnRK3.12	OsCIPK12 (Xiang et al. 2007)	LOC_Os01g55450.1	ATGCTGATGGCGACCGTCTCGCCGGCGCGGAGGGAGCCGACGCCGCAGGCGGTGCGGGCGTCCCCGATGCCATCGGCGGCGGCGGCGTTGGTGAGGAGAGGCGGTGGTGGTAGCGGGGGGACGGTGCTGGGGAAGTACGAGCTGGGGCGCGTCCTGGGACAGGGCTCGTTCGCGAAGGTGTACCAGGCGAGGCACCTGGAGACCGACGAGTGCGTGGCAATCAAGGTGCTCGACAAGGAGAAGGCCGTGAAGGGCGGGATGGTCCACCTCGTCAAGCGCGAGATCAACGTGCTCCGCCGGGTGCGCCACCCGAACATCGTGCAGCTGTTCGAGGTAATGGCCAGCAAGACCAAGATCTACTTCGTCATGGAGTATGTCCGCGGCGGCGAGCTCTTCTCC…
		OsSnRK3.13	OsCIPK13 (Xiang et al. 2007)	LOC_Os01g10870.1	ATGGCGCGGATGGGGATCAGCAAGGGAGGCAGCGGCAAGGAGGCGAAGAAGCCGCCGCTGCTGCTGGGGCGATTCGAGGTCGGGAAGCTGCTGGGGCAGGGCAACTTCGCCAAGGTGTACCACGCGCGCAACGTGGCCACCGGCGAGGAGGTGGCGATCAAGGTGATGGAGAAGGAGAAGATCTTCAAGTCGGGGCTCACGGCGCACATCAAGCGGGAGATCGCCGTGCTCCGGCGCGTCCGCCACCCGCACATCGTGCAGCTGTACGAGGTGATGGCCACCAAGCTCCGGATCTACTTCGTCATGGAGTACGTCCGCGGCGGCGAGCTGTTCGCGCGCGTGGCGCGGGGGCGGCTGCCCGAGGCCGACGCGCGGCGCTACTTCCAGCAGCTGGTGTCC…
		OsSnRK3.14	OsCIPK14 (Xiang et al. 2007)	LOC_Os12g02200.1	ATGGAGAGTAGAGGGAAGATACTAATGGAGAGGTATGAGTTGGGCAGATTGTTGGGGAAAGGAACATTTGGCAAGGTGCACTATGCAAGGAATCTGGAGTCAAACCAGAGTGTGGCCATAAAGATGATGGACAAACAGCAGGTGTTGAAGGTCGGGCTTTCGGAGCAGATCAGACGTGAGATCACAACCATGCGGTTGGTGGCTCATAAGAACATTGTTCAGCTTCATGAGGTCATGGCAACACGGAACAAGATCTACTTTGTGATGGAGTATGTGAAAGGTGGTGAGCTATTTGAAAAGGTTGCAAAGCGTGGAAAGCTTACAGAGGTTGTTGCACATAAGTACTTCCAGCAACTCATTAGTGCAGTGGATTACTGCCACAGTCGAGGTGTGTATCAC…
		OsSnRK3.15	OsCIPK15 (Xiang et al. 2007)	LOC_Os11g02240.1	ATGGAGAGTAGAGGGAAGATTCTAATGGAGAGGTATGAGTTGGGGAGATTGTTGGGGAAAGGAACATTTGGCAAGGTGCACTATGCAAGGAATCTGGAGTCAAACCAGAGTGTGGCCATAAAGATGATGGACAAACAGCAGATATTGAAGGTCGGGCTTTCGGAGCAGATCAGACGTGAGATCACAACCATGCGGTTGGTGGCTCATAAGAACATTGTTCAGCTTCATGAGGTCATGGCAACACGGAACAAGATCTACTTTGTGATGGAGTATGTGAAAGGTGGTGAGCTATTTGAAAAGGTTGCAAAGCGTGGAAAGCTTACAGAGGTTGTTGCACATAAGTATTTCCAGCAACTCATTAGTGCAGTGGATTACTGCCACAGTCGAGGTGTGTATCAC…
		OsSnRK3.16	OsCIPK16 (Xiang et al. 2007)	LOC_Os09g25090.1	ATGGCGAGGAGAGCGCGGGAAGAGGAAGCGGATCAGGTGGAGAGGAAGCTGGTGCTGGGGCGGTACGAGCTCGGGAGGCTGCTGGGGCAGGGCACGTTCGCCAAGGTGTACTACGGCCGTGACCTCCGGTCCGGTGAGAGCGTGGCGATCAAGGTGATCGACAAGGCGCGGCTCCGTCGCACGGAAGGGATGGTGGAGCAGCTGCGGCGTGAGATCTCCATCATGCGGATGGTGCGCCACCCCAACGTGGTGGGGATCCGCGAGGTGCTCGCCAGCCGCGCCCGCGTGTTCGTCGTCATGGAGTACGCCCGCGGCGGGGAGCTGTTCGCCAAGGTGGCGCGCGGGCGGCTCACCGAGGAGCACGCGAGGAGGTACTTCCAGCAGCTCGTCGCCGCCGTC…
		OsSnRK3.17	OsCIPK17 (Xiang et al. 2007)	LOC_Os05g04550.1	ATGGTGAAGGGAGGGAGGGAGGCGCTGCTGGGCGGGTACGAGATGGGGAGGACGCTCGGGGAGGGCAACTTCGGCAAGGTGAAGTACGCGCGCCACCTCGCCACCGGCGGCCACTTCGCCGTCAAGATCCTCGACCGCGGCCGCGTCGTCTCCCTCCGCGCCGGCGACCAGATTCGCCGCGAGATCGCCACGCTCAAGCTGCTCAGGCACCCCCACGTCGTCCGCCTCCACGAGGTTGCTGCTAGCAAAACTAAGATTTACATGGTGCTTGAGTTTGTCAATGGAGGTGAACTGTTTGAGAGAATTGCAGTAAAGGGAAAACTATCAGAGAAAGAAGGAAGGAGGCTTTTTCAGCAGTTAATTGATGGTGTTAGCTATTGCCATGATAGGGGAGTCTAC…
		OsSnRK3.18	OsCIPK18 (Xiang et al. 2007)	LOC_Os05g26820.1	ATGATGGAACTTGAGAAGAATGGAAACATTCTACTGCGAAGGTATGAGATTGGAAAATTATTGGGGCAAGGAACTTTTGCCAAGGTTTATCATGGTAGGAACATCGTGACTTCACAAAGTGTGGCTATCAAGGTGATCGACAAGGACAAAATTTTTAAGGTTGGCCTAATGGATCAGATTAAACGAGAGATATCTGTGATGAAATTAGTGAGGCACCCCAACATTGTACAGCTGTATGAGGTCATGGCTACCAAATCGAAGATATACTTTGTGCTAGAATATGTCAAGGGCGGTGAGTTGTTTAACAAAGTAGCTAAAGGTAGGTTGAAAGAAGATGCTGCAAGGAAATACTTCCAGCAATTAGTAAGTGCTGTTGATTTCTGCCACAGTAGAGGCGTT…
		OsSnRK3.19	OsCIPK19 (Xiang et al. 2007)	LOC_Os05g43840.1	ATGGCCGCGACCCCGCCGTCGTCGCAGCACCGGCGGCCGCTGTCCTCCTCCGCCTCCGCCGCCTCCCTCGCTGGCAAGCCGCGGGGGGGCGGGCTCCTGCTCGGGCGGTACGAGCTCGGCCGCCTCCTCGGCCACGGCACCTTCGCCAAGGTGTACCAGGCGCGGAGCGCGGATTCCGGGGAGCCGGTCGCGATCAAGGTGCTCGACAAGGAGAAGGCGATGCGGCACGGCCTCGTCCCGCACATCAAGCGGGAGATCGCCATCCTCCGCCGCGTCCGCCACCCCAACATCGTGAGGCTGTTCGAGGTGATGGCCACCAAGTCCAAGATCTACTTCGTGATGGAGCTCGTCCGCGGCGGGGAGCTGTTCGGCCGCGTCGCCAAGGGGCGGCTCAAGGAG…
		OsSnRK3.20	OsCIPK20 (Xiang et al. 2007)	LOC_Os05g11790.1	ATGCCGGAGAAGGGCACCGTGGTGATGAGCCGGTACGAGCTCGGCCGCTCGCTGGGGCACGGCACGTTCTCCAAGGTGTACCAGGCCAGGAGCCTCGTGTCCGGCGAGACCGTCGCCGTGAAGGTGATCGACAAGGAGAAGGCGCTGCGCGCCGGCGCCGGCATGGTCGACCAGATCGAGCGCGAGGTCGCCGTCATGCGGCTCGTCGGCCGCCACCCCAACGTGGTCCGCCTCCACGAGGTGATGGCCAGCAGGAGCAAGATCTACTTCGTCATGGAGCTCGTCCGCGGCGGCGAGCTCCTCGCCAGGCTGGTCGCCGGCGGCGGCCGCCTCGGGGAGGACGCGGCGAGGAGGTACTTCCACCAGCTCGTCGCCGCCGTCGACTTCTGCCACAGCCGC…
		OsSnRK3.21	OsCIPK21 (Xiang et al. 2007)	LOC_Os07g44290.1	ATGCAAAAGACAAGTATGAATCCGGTCACCGACCCGGTCGCGGCTGCAACGGGAAGAGTCGCCATTCGGCAACTCCCAATAAAAACCCAGCCGAATTCCCAAAGTCTCACGCCCTTCCTCCAACTCCCCCCAAAGCCGCCACCAAACCTTCTCTTCTCCTCTCCTCTCGCGAGTGTCGAACTCCGCCACCGCGCGCGCGCGCGCCGGAGACGGCGGCCCTCCCATCCGCGGCGGGCGCCGGCAATGCGGATGGGGAAGTACGAGATGGGGCGGGCGCTGGGAGAGGGGCACTTCGGCAAGGTGAAGCTGGCGCGCCACGCCGACACCGGCGCCGCCTTCGCCATCAAGATCCTCGACCGCCAACGCATCCTCGCCATGAAGATCGACGAACAGATAAAG…
		OsSnRK3.22	OsCIPK22 (Xiang et al. 2007)	LOC_Os05g26940.1	ATGCCACCGGCCGGCGACGACGAGTCGCCGGCGGCCACCGGCGACGGCTACTCGAAGAAGGTCCTGCAGGGCCGGTACGAGCTCGGCCGCGTGCTCGGCCAGGGCGCCTCCTCCAAGGTGTACCGCGCGCGCGACGCCCGCACGGGCGCCCACGTCGCCGTCAAGGCCATCCGCAAGCAGCAGCAGCCGCACCACCACCCGTCGTGCCGCTCGCCCGAGGCGGCCGCCGCGGCGCGGAGGTGCGTGGAGGTGGAGCGGGAGGTCGCCGCGCTCCGCCGCGTGCGCGGCCACCCGCACGTGGTGGCGCTCCTCGACGTGCTCGCCACCCGCTCCACCGTCTACCTCGTCCTCGAGCTCGCCAGCGGCGGCAGCGTCCTGTCCGCGCTCGACAGCCGCGGC…
		OsSnRK3.23	OsCIPK23 (Xiang et al. 2007)	LOC_Os07g05620.1	ATGAGCGTGTCGGGCGGGAGGACGCGGGTGGGGAGGTACGAGCTCGGGAGGACGCTCGGCGAGGGCACCTTCGCCAAGGTCAAGTTCGCCCGCAACGCGGACTCCGGCGAGAATGTCGCCATCAAGATCCTCGACAAGGACAAGGTCCTCAAGCACAAGATGATCGCCCAGATAAAGCGCGAGATCTCCACCATGAAGCTCATCAGGCACCCCAACGTCATCCGGATGCATGAGGTGATGGCCAGCAAGACCAAAATATACATAGTGATGGAGCTTGTCACCGGTGGTGAACTTTTCGACAAGATTGCTTCGCGTGGGAGGCTGAAAGAGGATGATGCAAGGAAGTATTTTCAGCAGCTGATCAACGCTGTCGATTACTGTCATAGCAGAGGAGTCTAT…
		OsSnRK3.24	OsCIPK24 (Xiang et al. 2007)	LOC_Os06g40370.1	ATGGGAGGGGAGGAGGGAATGGCGGCGGGGAGGAAGAAGCGGGTGGGGAGGTACGAGGTTGGGCGGACCATCGGGCAGGGGACGTTCGCCAAGGTCAAGTTCGCCGTGGACGCCGACACCGGCGCCGCCGTCGCCATGAAGGTGCTCGACAAGGACACCATCCTCAACCACCGCATGCTCCACCAGATCAAAAGGGAGATATCAATAATGAAGATTGTAAGACACCCCAATATAGTTAGACTAAACGAGGTTCTAGCTGGAAAGACGAAGATATACATAATCTTGGAGCTTATCACTGGAGGCGAATTGTTCGATAAAATAGCTCGCCAAGGGAAGCTTCGTGAAAATGAAGCAAGGAAGTACTTCCAGCAGCTTATTGATGCCATCAATTATTGCCAT…
		OsSnRK3.25	OsCIPK25 (Xiang et al. 2007)	LOC_Os06g35160.1	ATGTTCCGATCCATGGGGACGGGGACGGGGACGAAGCCGCCGGCGATGACGACGGAGCGGTACGAGTTCGGGCCGCTCGTCGGCGAGGGCAACTTCGCCAAGGTGTACCTCGGCCGGCACAGGGCCACCGGCGAGGAGGTCGCCATCAAGGTGATGGACAAGGAGAAGCTCGTCAGGCTCGGCGCCACGGAGCTGATCAAGCGGGAGATCGCCGTCATGCAGCGGCTGCGCCACCCGAACGTCGTCCGCATCCACGAGGTCATGGCCAACAAGCGCCGCATCTGCGTCGTCATGGAGTACGTCCGCGGCGGCGCGCTCTACCGCTACTTCCGCAGGGGCCCCAGCGGCGGCGCCGCCGGCCTCCGGGAGCACGAGGCGCGCCGGTTCTTCCAGCAGCTC…
		OsSnRK3.26	OsCIPK26 (Xiang et al. 2007)	LOC_Os02g06570.1	ATGGATGACAGGAGGACAATTTTGATGGATCGCTATGAAATAGGTAGGCAGTTAGGACAGGGAAATTTTGCCAAGGTATATTATGCTCGGAATCTCACAAGCGGACAGGCCGTTGCAATAAAGATGATTGATAAGGAGAAGGTAACAAGGGTTGGGCTAATGGTGCAGATAAAGAGGGAGATTTCAATAATGAGATTAGTAAAGCATCCAAACATTCTTCAGCTTTTTGAGGTGATGGCAAGCAAGAGCAAAATTTACTTTGTTTTGGAGTATGCTAAAGGCGGTGAACTTTTCAAGAAAATATCCAAGGGAAAGTTCAGTGAAGATGTTGCGAGGCGGTATTTCCATCAGTTGATCAGTGGTATAGACTACTGCCACAGCCGGGGTGTTTATCACCGT…
		OsSnRK3.27	OsCIPK27 (Xiang et al. 2007)	LOC_Os09g25100.1	ATGGAGGGGAAGGGGGTGCTGGAGGGGAGGTACGAGATGGGGCGGGTGCTGGGCCACGGCAACTTCGGTCGTGTGCACGCGGCGCGGGACGTGCGCACGGGGCGCGCCGTGGCGATGAAGGTGGTGTCCAAGGACAAGGTGGAGCGCGCCGGGATGGCGGAGCAGATCAAGCGGGAGATCGCCGTGATGAAGATGGTGTCCCACCCGAGCGTCGTGGAGCTCCACGAGGTGATGGCCACGCGCACCAAGGTGTACCTGGCGCTCGAGCTCGTCCGGGGCGGCGAGCTGTTCGACCGGATCGCCCGCCACGGCCGCGTCGGGGAGGGCGTCGCGCGGAGGTACTTCCGCCAGCTCGTCTCCGCCGTCGACTTCTGCCACGGCCGCGGGGTGTACCACCGC…
		OsSnRK3.28	OsCIPK28 (Xiang et al. 2007)	LOC_Os05g39870.1	ATGGCTGCTGATCTGCAGACATTTGGTGCGTTGCTGAAATACCCAAAAGTGGAGGGGCCAATCCGGAAAAACGCCTCTGCCCCTGCCTCTGCCTGTTCGTCCCCACATCGCCGCGGCGACCCGCTCGACGCCGACGAGCGGCGACTGGCACGAGGAGGGAGCCGATCAGCCGAATTTGGAGCAGAAGCCCTCATCCTCGCCGAGGGCGAGCAGGCCAGCCGCCGTGTAATGCAGGGTAGCATCTTGGTGAAGACTGAAAGTGATTCACCTGGAAATGCAGAGATATGTGCCAAGAGGAGTGTGTTGATGGAACGGTATGTAATTGGGAGACAATTGGGGCAAGGAACCTTTGGAAAGGTTTATTATGCTCGTAATCTTAGTTCTGGTCAGTCTGTTGCG…
		OsSnRK3.29	OsCIPK29 (Xiang et al. 2007)	LOC_Os07g48090.1	ATGCCGCCCTCCACCGGCTCCGTCCCACCCGCCGCATCAACGCCGGCGGCTGGGGACGAGGCCACCGCCGCCGGGAGGGTACTCCTCGGCAGGTACGAGCTCGGCGGCCTCCTCGGCCGCGGCGCCTCCGCCAAGGTGTACCTCGCCCGCGACCTCCTCACCGGCCGCGACGTCGCCATCAAGTCCTTCCCCAACCCCCGCCACGGCGGCGGCCTCCGCGGCGGCGAGGAGGATGTCCTCCTCCGCCCCGCGCCCATCGAGCGGGAGGCGGCCATTCTCCCCAGGCTGCGCCACCGCCACGTGATGCGCCTCCGCGAGATTCTGGCCACGCGCAAGAAGGTCCACTTCGTCCTCGACCTCGCCGCCGGCGGCGAGCTCTTCTCCCTGCTCGACGCGTCC…
		OsSnRK3.30	OsCIPK30 (Xiang et al. 2007)	LOC_Os01g55440.1	ATGGCCATGGAGACGACGAGCCAAGATTCGCAGGTGATCATGGGGCGGTACAAGCTCGGCCGGCTCCTCGGCCGTGGCACGTTCGCCAAGGTCTACAAGGCCTATAAGTTGGCCACCGGCGAGGCCGTCGCCATCAAGGTGTTCGACAAGGAGGCGGTGCAGCGGTCCGGCACGGTGGAGCAGGTGAAGCGCGAGGTGGACGTCATGCGGCGTGTGCACCACCGCCACGTCATCCGCCTCCACGAGGTGATGGCTACGCGGTCCAGGATCTACTTCGTCATGGAGTACGCGAGCGGCGGCGAGCTCTTCACCCGCCTCTCCCGGAGCCCGCGGTTCCCGGAGCCCGTCGCGCGCCGCTACTTCCAGCAGCTGATCACCGCCGTGGAGTTCTGCCACAGC…
		OsSnRK3.31	OsCIPK31 (Xiang et al. 2007)	LOC_Os03g20380.1	ATGTATAGGGCTAAGAGGGCTGCATTATCTCCAAAGGTGAAGCGCCGTGTAGGGAAGTATGAGCTCGGGCGCACCATTGGAGAAGGAACCTTTGCAAAGGTCCGGTTTGCGAAGAACACTGAAAATGACGAACCAGTTGCTATCAAAATCCTTGACAAGGAGAAGGTTCAGAAGCACAGATTGGTTGAACAGATTAGGCGTGAAATTTGTACTATGAAGTTAGTAAAGCATCCTAATGTTGTTCGGCTGTTCGAGGTCATGGGAAGTAAAGCAAGAATTTTCATTGTTCTGGAATATGTTACTGGAGGAGAGCTCTTTGAAATCATTGCAACTAATGGAAGGTTGAAGGAGGAGGAAGCACGAAAATACTTTCAACAACTTATCAATGCAGTTGACTAC…
		OsSnRK3.32	OsCIPK32 (Xiang et al. 2007)	LOC_Os12g03810.1	ATGGGTAACTCTGTTTTTGGAATGCAGATTAAAAGGGAAATTTCGACAATGAAGTTGATTAAGCACCCAAATGTTGTCCGTATATATGAGGTGATGGGAAGCAAGACAAAAATCTACATTGTTTTAGAATATGTTACCGGTGGTGAGCTCTTTGATACAATTGTTAACCATGGTCGTATGAGGGAAGATGAGGCAAGAAGGTACTTCCAACAATTAATTAATGCTGTTGATTATTGTCATAGCAGGGGTGTGTACCACAGGGACTTAAAACCAGAAAATTTACTACTAGATTCATATGGGAATCTGAAGGTCTCTGATTTTGGGCTGAGTGCACTTTCTCAGCAAATTAAGGATGATGGTTTGCTGCACACAACCTGCGGGACACCAAATTATGTTGCA…
		OsSnRK3.33	OsCIPK33 (Xiang et al. 2007)	LOC_Os11g03970.1	ATGAGTACAACCAAAGTGAAGAGACGTGTGGGAAAGTATGAGCTAGGAAGAACAATCGGAGAGGGCACATTCGCGAAGGTCAAGTTCGCGAGGGATACCGAGACCGGTGATCCAGTAGCCATCAAGATCCTAGACAAGGAGAAAGTTCTCAAGCATAAGATGGTCGAACAGATTAAAAGGGAAATTTCGACGATGAAGTTGATTAAGCACCCAAATGTTGTCCGTATATATGAGGTGATGGGAAGCAAGACAAATATCTACATTGTTTTAGAATATGTTACCGGTGGTGAGCTCTTTGATACAATTGTTAACCATGGTCGTATGAGGGAAGATGAGGCAAGAAGGTACTTCCAACAATTAATTAATGCTGTTGATTATTGTCATAGCAGGGGTGTGTAC…
1. J. Saha, C. Chatterjee, A. Sengupta, et al., Genome-wide analysis and evolutionary study of sucrose non-fermenting 1-related protein kinase 2 (SnRK2) gene family members in Arabidopsis and Oryza, Computational Biology and Chemistry. 49 (2014) 59-70. https://doi.org/10.1016/j.compbiolchem.2013.09.005.
2. A. Kulik, I. Wawer, E. Krzywińska, M. Bucholc, G. Dobrowolska, SnRK2 Protein Kinases—Key Regulators of Plant Response to Abiotic Stresses, Omics: a journal of integrative biology. 15 (2011) 859-872. https://doi.org/10.1089/omi.2011.0091.
3. Y. Xiang, Y. M. Huang, and L.Z. Xiong. Characterization of Stress-Responsive CIPK Genes in Rice for Stress Tolerance Improvement. Plant physiology. 3 ( 2007) 1416. https://doi.org/10.1104/pp.107.101295.
4. L. Z. Wang, W. Hu, J. T. Sun, X. Y. Liang, X. Y. Yang, S. Y Wei., X. T. Wang, Y. Zhou, Q. Xiao, G. X. Yang, G. Y. He, Genome-wide analysis of SnRK gene family in Brachypodium distachyon and functional characterization of BdSnRK2.9, Plant Science. 237 (2015) 33-45. https://doi.org/10.1016/j.plantsci.2015.05.008.
