# Supplementary material for: Mining the Roles of Wheat (Triticum aestivum) SnRK Genes in Biotic and Abiotic Responses
Source: Front Plant Sci. 2022 Jun 30;13:934226. doi: 10.3389/fpls.2022.934226 (PMC9280681; doi:10.3389/fpls.2022.934226)
Supplement: Supplementary Material 2 — Primers used in this study. [file Table_2.xls]

## Sheet: Sheet1
Supplementary file 2. Primers used in this study.
Gene name	Primer F (5'-3')	Primer R (5'-3')
Ta2291	GCTCTCCAACAACATTGCCAAC	GCTTCTGCCTGTCACATACGC
TaSnRK1.1-A	GCATCGGGTCCTTTGGTAAG	CTTCCTCTTGTAATCTTCCCTTCTC
TaSnRK1.2-A	TGGTTCGTTCGGGAAGGTC	GCGGATGATATGTGGGTGC
TaSnRK1.9-A	ACTATGGAAATGGAGGAGAAAGC	CTTCCTGTAACCGCCCTTTC
TaSnRK2.4-B	ACCTGGCGATTGTGATGGAG	GCAACGACGACTTTGAATAACC
TaSnRK2.10-A	CACCGACCCATCTTGCTATTG	GCATCGAATGGCAGTAGCTG
TaSnRK2.7-A	AATATGCGATTTCGGCTACTCC	CATACTCACGGCAGGATAGCAC
TaSnRK3.16-D	TCAAGACTTCACAGAGCGTTGC	TTCTTTCAGCCTTCCTCGTTG
TaSnRK3.35-A	AAGGTCTACCATGCCCGTAAC	CGCTTGATCTGATCCGTGAG
TaSnRK3.37-D	GCCATCAAGGTGACCGACA	GGTTCTCAGGCTTCAAATCACG
TaPYR1/PYL (homologous to AtPYR1/PYL)	GCCAATGCTCCTCGCTCG	GCTGCGGATGAAGTGCTTG
TaPYL4 ( homologous to AtPYL4)	GTCGCCTCAGCAGCACAGC	CAGGCGGCAGCTCTTGATG
TaPP2CA ( homologous to AtPP2CA)	CTGTGACTCGGCCTCGTCG	CGTCCTCCATCTCCCTCCTG
TaABI ( homologous to AtABI1)	CAGAACCACCACGGATGACG	GCCGCAAATTGATGTAAACCC
TaABF ( homologous to AtABF)	GCACCAGCATCAGCAGCAC	CATGGACCCGAAGTCCTTGC
TaSCS ( homologous to AtSCS)	GAGTTCACCCACGGGAAGC	ATTGTCGCAACGACGCATTC
part27-35S:TaSnRK2.4-B-GFP	TTTGGAGAGGACACGCTCGAGATGGAGAGGTACGAGCTGC	GCCCTTGCTCACCATCTCGAGGCTGATGTGGAACTCGC
BD-SnRK2.4-B	CATGGAGGCCGAATTCATGGAGAGGTACGAGCTGCTCAA	GCAGGTCGACGGATCCGCTGATGTGGAACTCGCCG
AD-SCS	CATGGAGGCCGAATTCGTGCAGGTTCTAAATGAGTTCACCC	GCAGGTCGACGGATCCCTCGCTCGGCGGTGACAC
