# Supplementary material for: Mining the Roles of Wheat (Triticum aestivum) SnRK Genes in Biotic and Abiotic Responses
Source: Front Plant Sci. 2022 Jun 30;13:934226. doi: 10.3389/fpls.2022.934226 (PMC9280681; doi:10.3389/fpls.2022.934226)
Supplement: Supplementary Material 5 — All 20 MEME motif sequences in wheat SnRK proteins. [file Table_5.xls]

## Sheet: Sheet1
Supplementary file 5. All 20 MEME motif sequences in wheat SnRK proteins.
Motif	Best possible match	Width	Notes
Motif1	DGLLHTTCGTPAYVAPEVJSRKGYDGAKADVWSCGVILYVLLAGYLPFED	50
Motif2	EDEARRYFQQLISAVDYCHSRGVYHRDLKPENLLLD	36	Ser/Thr active site
Motif3	HPNIVRLHEVMATKTKIYIVM	21
Motif4	MGRYELGRTJGEGTFGKVYLARNLETGELVAIKIJDKGKVJ	41	ATP-binding region
Motif5	ILDPBPATRITIAEIKEHPWFKKGL	25
Motif6	NJMKLYRKISKGQYSCPSWFS	21
Motif7	AEIFEVAPSLHVVELKKTAGDTLEYQKFCK	30
Motif8	RPTSMNAFDJISLSSGLDLSGLF	23	NAF
Motif9	AGNLKVSDFGLSALS	15
Motif10	SKRETRFTSRAPPKEIISKJEEAAKPLGF	29
Motif11	EYVKGGELFDRIAKK	15
Motif12	DEQVKREIATMRLLR	15
Motif13	QKKNGKLKLEGPKEGRKGPLA	21
Motif14	QQAKMIDEDTLQDVVNLGYDKBHVCESLCNRLQNEATVAYY	41
Motif15	PAQPRQTMEEIMKILQEANIP	21	SnRK2-specific box
Motif16	EELRPSLKDVVAAFQDSEEQQ	21
Motif17	ANGRLPAVIKFEIQLYKTRDDKYLLDMQRVTGPQLLFLDFCAAFLTNLRV	50	KA1
Motif18	GIBKIFGMGSLFDDBLPDFDSRADTPLVA	29	ABA-specific box
Motif19	LLDNRFRATSGYLGADYQQSM	21
Motif20	WKKNGHYNMKCRWCP	15
