# Supplementary material for: Mining the Roles of Wheat (Triticum aestivum) SnRK Genes in Biotic and Abiotic Responses
Source: Front Plant Sci. 2022 Jun 30;13:934226. doi: 10.3389/fpls.2022.934226 (PMC9280681; doi:10.3389/fpls.2022.934226)
Supplement: Supplementary Material 7 — Expression profile of wheat SnRKs from RNA-seq data. [file Table_7.xls]

## Sheet: 附件
Supplementary file 7. Metadata for RNA-Seq samples. Details for each sample including variety, tissue, age, stress conditions and original publication.
Treatment Type	Detailed information								RNA expression profile data*
	SRA ID	Intermediate tissue	Intermediate stress	Variety	Tissue	Age	Stress disease	DOI	TaSnRK1.1-A	TaSnRK1.1-B	TaSnRK1.1-D	TaSnRK1.2-A	TaSnRK1.2-B	TaSnRK1.2-D	TaSnRK1.3-A	TaSnRK1.3-B;a	TaSnRK1.3-B;b	TaSnRK1.3-D	TaSnRK1.4-B;a	TaSnRK1.4-B;b	TaSnRK1.4-B;c	TaSnRK1.5-B;a	TaSnRK1.5-B;b	TaSnRK1.6-D;a	TaSnRK1.6-D;b	TaSnRK1.7-B	TaSnRK1.8-B	TaSnRK1.9-A	TaSnRK1.10-B	TaSnRK2.1-A	TaSnRK2.1-B	TaSnRK2.1-D	TaSnRK2.2-A	TaSnRK2.2-B	TaSnRK2.2-D	TaSnRK2.3-A;a	TaSnRK2.3-A;b	TaSnRK2.3-A;c	TaSnRK2.3-B;a	TaSnRK2.3-B;b	TaSnRK2.3-D	TaSnRK2.4-A	TaSnRK2.4-B	TaSnRK2.4-D	TaSnRK2.5-A	TaSnRK2.5-B	TaSnRK2.5-D	TaSnRK2.6-A	TaSnRK2.6-B
radicle-Seedling stage	PRJEB25639	roots	NA	Azhurnaya	radicle	Seedling stage	none	https://doi.org/10.1126/science.aar6089	19.8999	22.3606	25.8982	11.6403	11.6336	9.48752	0.498669	8.31852	17.8896	12.9986	0	0	0	0	0	0	0	0	0.451639	12.4135	0	16.9045	17.176	21.0504	0.0405607	0.424872	0.166018	2.20187	36.3025	1.6677	2.06347	86.4636	44.7712	36.6849	24.244	34.5203	3.11997	3.83052	5.07904	15.6843	11.9994
coleoptile-Seedling stage	PRJEB25639	seedling aerial tissues	NA	Azhurnaya	coleoptile	Seedling stage	none	https://doi.org/10.1126/science.aar6089	14.8523	16.9579	19.0433	13.9936	11.083	9.39509	0.311635	18.6005	31.9631	11.179	0	0	0	0	0	8.2914e-06	0.013117	0	0.0492799	4.78951	0	1.82634	2.01246	2.03222	0.811458	0.75914	0.413669	1.24301	17.9127	0.560234	2.63503	51.1265	23.8572	21.8386	12.8957	18.5092	1.50012	1.87932	3.46956	10.5793	9.01219
stem axis-Seedling stage	PRJEB25639	seedling aerial tissues	NA	Azhurnaya	stem axis	Seedling stage	none	https://doi.org/10.1126/science.aar6089	9.93965	11.7124	12.4452	9.12213	8.43059	7.90457	0.266983	15.2758	27.1118	7.02993	0	0	0	0	0	1.08739e-05	0.0211228	0	0.0614218	2.38757	0	1.7978	1.90177	2.17787	0.560121	0.534959	0.135041	0.519076	14.1093	0.721456	1.2788	52.417	25.8343	14.6586	6.36303	12.9148	0.232182	0.339589	0.691323	10.4563	7.998
first leaf sheath-Seedling stage	PRJEB25639	seedling aerial tissues	NA	Azhurnaya	first leaf sheath	Seedling stage	none	https://doi.org/10.1126/science.aar6089	12.5045	15.2073	16.4547	13.7216	12.5258	10.7042	0.466104	17.5463	31.5307	9.63805	0	0	0	0	0	1.28152e-05	0.0149389	0	0.0498814	3.92861	0	1.99754	1.89865	2.92678	0.398719	0.400468	0.308156	1.10707	13.4935	0.571202	1.42925	41.8229	23.0717	21.9878	12.7066	19.0816	0.627346	0.748426	1.35585	12.0606	8.05791
first leaf blade-Seedling stage	PRJEB25639	seedling aerial tissues	NA	Azhurnaya	first leaf blade	Seedling stage	none	https://doi.org/10.1126/science.aar6089	9.5441	10.6332	12.2674	13.2923	9.91482	8.12818	0.274023	19.6679	36.903	9.44237	0	0	0	0	0	1.17322e-05	0.0237223	0	0.0959487	2.97946	0	1.38475	1.51283	2.03152	1.14414	0.824115	0.342446	0.876279	23.2458	1.49774	3.05308	65.0728	25.8577	13.6763	10.8764	14.7186	2.70876	1.94202	8.00923	11.0563	11.5141
roots-Seedling stage	PRJEB25639	roots	NA	Azhurnaya	roots	Seedling stage	none	https://doi.org/10.1126/science.aar6089	16.8432	19.2289	21.8171	12.6031	11.7556	9.82097	0.427935	9.70735	20.322	12.2727	0	0	0	0	0	1.13968e-05	0.031791	0	0.33654	11.3303	0	14.7366	14.6873	22.5958	0.0843918	0.293468	0.0908437	0.956571	33.3393	1.26339	2.52942	102.635	49.2153	33.5985	22.7745	31.1467	2.25724	1.37635	2.8186	16.647	12.075
shoot apical meristem-Seedling stage	PRJEB25639	shoot apical meristem	NA	Azhurnaya	shoot apical meristem	Seedling stage	none	https://doi.org/10.1126/science.aar6089	22.4827	25.1777	26.3067	11.5266	8.07365	9.53384	2.47438	5.31208	12.4997	14.2652	0	0	0.0117563	0	0	1.88811e-06	0.0043565	0	0.193641	6.62335	0	0.58694	0.745996	1.24461	5.02498	3.4706	2.85174	0.476893	8.63087	0.340845	0.187277	20.2002	10.1127	32.5338	19.042	27.901	0.065366	0.0323431	0.0864656	7.46851	4.60976
third leaf blade-three leaf stage	PRJEB25639	leaf blades excl flag	NA	Azhurnaya	third leaf blade	three leaf stage	none	https://doi.org/10.1126/science.aar6089	8.34412	9.42086	9.86513	12.7306	10.0491	9.5067	0.21319	13.5379	24.7929	6.65095	0	0	0	0	0	1.9355e-05	0.0221337	0	0	1.97892	0	0.551296	0.945506	1.142	0.377261	0.464232	0.338614	0.6611	21.6763	0.775728	1.18901	48.5387	17.1869	5.77041	4.04346	6.8752	0.0282093	0.016882	0.690467	7.99183	8.52589
third leaf sheath-three leaf stage	PRJEB25639	leaf sheaths excl flag	NA	Azhurnaya	third leaf sheath	three leaf stage	none	https://doi.org/10.1126/science.aar6089	13.6018	17.3916	17.6565	11.6674	6.64969	7.67544	1.01204	6.77864	15.5484	6.52471	0	0	0.00959873	0	0	0	0	0	0.040445	3.57254	0	0.475661	0.485722	0.737094	0.635321	0.832351	0.941501	0.055961	7.62603	0.189082	0.146882	16.5293	10.2606	20.9919	12.2895	19.4095	0.00793843	0.0198893	0	6.99146	3.66339
roots-three leaf stage	PRJEB25639	roots	NA	Azhurnaya	roots	three leaf stage	none	https://doi.org/10.1126/science.aar6089	20.3413	21.5709	22.3183	11.4335	8.18836	9.80368	0.94738	12.1016	28.2536	13.4196	0	0	0	0	0	4.67963e-05	0.118191	0	0.847124	8.61148	0	9.38674	22.2054	19.8263	0.260888	1.10457	1.11128	0.188965	17.5764	0.702776	0.557197	45.0739	22.3126	20.4968	16.0473	18.2195	0.220142	0.0961395	0.039893	11.7887	8.77613
root apical meristem-three leaf stage	PRJEB25639	root apical meristem	NA	Azhurnaya	root apical meristem	three leaf stage	none	https://doi.org/10.1126/science.aar6089	17.7717	20.0296	21.4746	11.2269	9.39238	9.59827	0.371923	8.03779	15.7836	10.1051	0	0	0	0	0	8.708e-06	0.0192188	0	0.192565	8.32336	0	9.43354	6.57039	13.7496	0.0925314	0.355518	0.0759722	0.680732	24.4197	0.743663	1.25532	67.1016	41.2039	31.3903	22.2268	32.3963	1.06758	0.141439	1.04433	17.8483	13.4388
axillary roots-three leaf stage	PRJEB25639	roots	NA	Azhurnaya	axillary roots	three leaf stage	none	https://doi.org/10.1126/science.aar6089	17.5036	20.204	23.3247	13.1345	11.8209	11.1749	0.517756	10.3838	21.1846	12.9706	0	0	0	0	0	7.77382e-05	0.0981688	0	0.334338	12.0494	0	15.4599	12.0744	16.9829	0.0706596	0.505449	0.304311	0.606922	27.2782	0.542466	1.98462	80.0965	38.2195	30.5275	21.042	29.9303	1.19311	0.639504	1.53942	16.7698	13.7175
fifth leaf sheath-fifth leaf stage	PRJEB25639	leaf sheaths excl flag	NA	Azhurnaya	fifth leaf sheath	fifth leaf stage	none	https://doi.org/10.1126/science.aar6089	15.5838	19.7194	19.2296	11.1679	7.55454	9.49806	1.16926	6.7593	14.1232	7.65551	0	0	0	0	0	0	0	0	0.0221985	4.20256	0	0.331869	0.164896	0.422299	0.792976	4.01062	3.5743	0.144627	6.60423	0.24022	0.575442	14.6353	8.71494	17.0666	10.724	15.4886	0	0.0115224	0.008554	5.93216	2.88163
fifth leaf blade-fifth leaf stage	PRJEB25639	leaf blades excl flag	NA	Azhurnaya	fifth leaf blade	fifth leaf stage	none	https://doi.org/10.1126/science.aar6089	7.82372	9.48673	9.37331	14.9183	12.0796	9.37796	0.570907	14.8033	25.9908	6.42791	0	0	0	0	0	4.05823e-06	0.00550093	0	0.00503933	1.94739	0	0.291535	0.787653	0.738382	0.530645	0.810335	0.563398	2.10965	17.8265	1.68521	3.00297	51.3037	16.1531	5.24804	3.22832	5.76026	0	0	0.376019	5.5655	7.41639
first leaf sheath-Tillering stage	PRJEB25639	leaf sheaths excl flag	NA	Azhurnaya	first leaf sheath	Tillering stage	none	https://doi.org/10.1126/science.aar6089	19.4898	20.2612	23.9251	16.0313	14.6688	11.9693	1.62553	21.7855	38.9499	35.472	0	0	0	0	0	2.01815e-05	0.50377	0	0.621422	19.8026	0	1.64301	5.36541	8.30834	5.36668	3.41602	2.22355	0.806476	25.363	0.593736	2.00153	82.0204	49.4969	49.2409	33.5525	37.4413	1.09561	1.01394	3.47872	10.816	11.0487
first leaf blade-Tillering stage	PRJEB25639	leaf blades excl flag	NA	Azhurnaya	first leaf blade	Tillering stage	none	https://doi.org/10.1126/science.aar6089	18.0171	17.8646	20.354	19.3656	15.0281	11.3152	0.510129	19.9998	38.1113	12.621	0	0	0	0	0	3.04503e-05	0.202803	0	0	6.24603	0	0.0085727	0.144832	0.16324	1.00819	1.85027	0.585792	0.768455	12.6061	0.612491	0.559979	32.3963	14.6792	21.3373	20.0645	20.9124	2.06058	0.072868	10.1293	24.729	24.2486
shoot axis-Tillering stage	PRJEB25639	shoot axis	NA	Azhurnaya	shoot axis	Tillering stage	none	https://doi.org/10.1126/science.aar6089	20.9693	23.5737	25.7621	10.5605	7.32591	9.18853	2.01317	8.09541	18.1437	17.4976	0	0	0	0	0	2.06158e-05	0.0472227	0	0.229946	8.36456	0	1.64946	1.73266	3.10335	5.28503	3.69195	2.09662	0.146125	12.8762	0.510413	0.681929	34.8042	17.9594	35.362	20.9908	31.6834	0.0783111	0.00986737	0.149199	7.87649	5.7944
shoot apical meristem-Tillering stage	PRJEB25639	shoot apical meristem	NA	Azhurnaya	shoot apical meristem	Tillering stage	none	https://doi.org/10.1126/science.aar6089	19.5998	23.055	23.2831	11.8476	8.80457	9.17852	1.70057	7.39819	16.8139	19.1959	0	0	0	0	0	2.65514e-05	0.0661634	0	0.269423	8.87225	0	2.26085	2.65738	3.47198	3.57962	2.97091	2.13756	0.707471	13.5152	0.975302	1.56006	29.7473	17.7439	35.8488	23.7044	33.0989	0.117407	0.153879	0.205567	8.06205	5.47393
roots-Tillering stage	PRJEB25639	roots	NA	Azhurnaya	roots	Tillering stage	none	https://doi.org/10.1126/science.aar6089	17.8534	18.7525	22.156	15.3834	13.982	9.99787	0.620802	11.2817	20.0105	16.1682	0	0	0	0	0	2.1597e-05	0.0444675	0	0.54919	9.29345	0	14.845	22.5594	24.0468	0.0678385	0.317534	0.692921	1.2921	21.6614	1.92208	0.792511	55.6402	32.2632	24.159	18.3712	24.4038	0.418051	0.0257934	0.125701	15.6291	10.9351
root apical meristem-Tillering stage	PRJEB25639	root apical meristem	NA	Azhurnaya	root apical meristem	Tillering stage	none	https://doi.org/10.1126/science.aar6089	18.743	19.4551	22.076	12.9363	10.3439	10.7866	0.326149	4.63812	11.103	6.00011	0	0	0	0	0	0	2.39616e-08	0	0.0254017	6.29882	0	6.15083	6.63936	10.0483	0.26327	0.174566	0.381044	0.365912	13.6835	0.186856	0.38226	41.5407	21.3412	28.5527	21.4314	26.9277	1.12347	0.275869	0.575836	23.5898	16.9616
flag leaf blade-Flag leaf stage	PRJEB25639	flag leaf blade	NA	Azhurnaya	flag leaf blade	Flag leaf stage	none	https://doi.org/10.1126/science.aar6089	9.91057	10.8336	10.4902	17.1582	14.1516	12.4501	0.646126	20.0608	35.4204	9.18599	0	0	0	0	0	6.3328e-06	0.00927473	0	0	2.75286	0	0.535824	0.888702	0.828554	0.254644	0.868223	0.435416	0.603903	12.6933	0.362784	0.914723	36.479	10.2607	5.04613	3.73915	8.09002	0	0.0391807	0.43294	6.80155	9.37862
fifth leaf sheath-Flag leaf stage	PRJEB25639	leaf sheaths excl flag	NA	Azhurnaya	fifth leaf sheath	Flag leaf stage	none	https://doi.org/10.1126/science.aar6089	14.1482	17.832	14.7929	18.0948	17.1817	14.7621	0.76043	18.8647	37.3851	11.6032	0.0152442	0.00147606	0	0	0	0	0	0	0.0680339	4.09919	0	4.67791	7.21629	5.56026	12.7108	8.09431	3.99802	2.40636	35.3735	1.29823	5.83908	139.533	72.3806	16.2246	9.99082	21.3015	0	0.0202717	0.444392	6.64494	6.22039
fifth leaf blade-Flag leaf stage	PRJEB25639	leaf blades excl flag	NA	Azhurnaya	fifth leaf blade	Flag leaf stage	none	https://doi.org/10.1126/science.aar6089	15.2288	16.2196	15.9401	22.773	19.5208	15.3447	0.818234	16.8398	33.0572	10.5061	0	0	0	0	0	3.52489e-05	0.0619677	0	0	3.50442	0	0.322407	1.76032	1.10075	0.828786	1.7715	0.584461	1.47218	15.7224	2.15394	2.64047	31.5023	15.3778	5.54407	6.01593	7.28442	0	0.0219738	0.688108	8.3408	8.57378
shoot axis-Flag leaf stage	PRJEB25639	shoot axis	NA	Azhurnaya	shoot axis	Flag leaf stage	none	https://doi.org/10.1126/science.aar6089	24.3826	27.601	29.4779	13.4844	9.0345	9.98725	2.81371	9.972	19.8301	19.6234	0	0	0	0	0	2.89173e-05	0.0669159	0	0.180596	9.0041	0	1.23411	1.94206	2.80365	4.6304	3.06499	2.08504	0.631368	11.5848	0.582908	0.919188	24.896	13.6474	33.9196	23.8867	31.8854	0.117642	0.113003	0.380668	6.50817	3.9415
roots-Flag leaf stage	PRJEB25639	roots	NA	Azhurnaya	roots	Flag leaf stage	none	https://doi.org/10.1126/science.aar6089	20.5661	18.7075	22.6906	15.0836	12.1079	10.7283	0.666672	20.1548	38.4314	23.2417	0.0240703	0.00202209	0	0	0	0	0.664612	0	1.90135	12.2663	0	11.8606	30.0598	24.4339	0.0885971	0.492893	0.933298	0.979923	32.3841	1.77278	1.79059	67.3308	32.9638	20.8466	15.8984	19.3622	0	0.130111	0.100189	5.877	5.59695
flag leaf blade night (-0.25h) 06:45-Flag leaf stage	PRJEB25639	flag leaf blade	NA	Azhurnaya	flag leaf blade night (-0.25h) 06:45	Flag leaf stage	none	https://doi.org/10.1126/science.aar6089	8.94403	12.168	11.4365	13.5367	12.8077	13.6463	0.793001	18.2285	34.967	9.50629	0	0	0	0	0	0	0	0	0.0043218	2.61542	0	0.235681	1.01856	0.59311	0.236991	0.572527	0.353349	0.12054	5.35726	0.0819073	0.878285	43.8793	8.13325	5.3445	2.72297	7.96904	0	0.00716713	0.643001	9.03355	17.2186
fifth leaf blade night (-0.25h) 21:45-Flag leaf stage	PRJEB25639	leaf blades excl flag	NA	Azhurnaya	fifth leaf blade night (-0.25h) 21:45	Flag leaf stage	none	https://doi.org/10.1126/science.aar6089	10.7651	11.8459	12.361	21.5575	14.4469	16.119	0.854705	17.6091	40.6629	8.7112	0	0	0	0	0	0	0	0	0	2.64858	0	0.0543433	0.367937	0.31683	0.974316	1.25455	0.573499	2.69833	14.5848	2.62231	8.30854	52.0773	27.2516	8.51235	7.50616	13.1046	0.0413114	0.0530693	1.97607	18.1188	26.7137
flag leaf blade night (+0.25h) 07:15-Flag leaf stage	PRJEB25639	flag leaf blade	NA	Azhurnaya	flag leaf blade night (+0.25h) 07:15	Flag leaf stage	none	https://doi.org/10.1126/science.aar6089	9.57625	11.955	10.3479	13.1212	12.1629	13.7566	1.00527	16.2465	28.3654	7.68225	0	0	0	0	0	0	0	0	0	2.02448	0	0.858003	1.66165	1.31845	0.568224	0.529131	0.307926	0.219419	7.88385	0.121746	1.69432	66.9759	13.5597	6.64293	2.02007	10.3647	0	0.0094617	0.161297	8.78938	12.8874
fifth leaf blade night (+0.25h) 22:15-Flag leaf stage	PRJEB25639	leaf blades excl flag	NA	Azhurnaya	fifth leaf blade night (+0.25h) 22:15	Flag leaf stage	none	https://doi.org/10.1126/science.aar6089	10.4234	12.2595	12.0545	22.6776	17.075	17.1846	0.652501	19.4954	36.4434	9.8537	0	0	0	0	0	1.14877e-05	0.0219916	0	0	2.51178	0	0.365641	1.16378	1.38238	0.618129	1.57347	0.634773	0.108886	7.49944	0.125971	0.917773	14.5932	6.61534	9.77632	8.64227	15.1757	0.0457127	1.13104	5.18866	20.8614	29.4945
leaf ligule-Full boot	PRJEB25639	leaf ligule	NA	Azhurnaya	leaf ligule	Full boot	none	https://doi.org/10.1126/science.aar6089	20.9552	21.7263	22.6165	24.0179	18.3419	16.8202	1.81282	24.4409	51.2087	22.4071	0	0	0	0	0	1.35118e-05	0.0576741	0	0.248496	10.0929	0	0.186459	0.957258	1.20313	1.93454	2.72309	2.5028	1.17925	16.5728	1.31835	1.86819	38.4949	22.8365	22.08	23.341	27.5195	0.025269	0.552136	1.21337	6.62821	6.16663
flag leaf sheath-Full boot	PRJEB25639	flag leaf sheath	NA	Azhurnaya	flag leaf sheath	Full boot	none	https://doi.org/10.1126/science.aar6089	12.7584	13.5869	13.6725	21.0272	15.3668	15.7461	1.00717	15.5137	34.6033	11.5364	0	0	0	0	0	3.64599e-05	0.0518638	0	0.0720805	4.1966	0	0.312253	1.71747	1.25421	7.59902	7.34884	5.3937	3.57879	16.6719	3.67151	5.56926	65.9586	35.127	13.4316	13.1954	18.1102	0	0.0221676	0.335051	5.04405	6.82476
flag leaf blade-Full boot	PRJEB25639	flag leaf blade	NA	Azhurnaya	flag leaf blade	Full boot	none	https://doi.org/10.1126/science.aar6089	14.224	15.1867	15.8913	26.1328	18.0949	17.8112	0.872697	20.5773	33.6147	11.4367	0	0	0	0	0	2.12415e-05	0.0625979	0	0.0127482	4.10832	0	0.0083035	0.519328	0.939144	1.22904	3.08901	1.50541	4.47902	12.4325	3.17338	5.49815	30.8581	17.5818	5.45571	6.10697	7.76767	0	0.0202802	0.799512	7.43237	9.51827
shoot axis-Full boot	PRJEB25639	shoot axis	NA	Azhurnaya	shoot axis	Full boot	none	https://doi.org/10.1126/science.aar6089	22.7436	26.8097	29.0923	12.5889	9.7601	10.9476	2.57493	6.93841	14.1648	14.8157	0	0	0	0	0	5.09213e-06	0.041458	0	0.376427	7.61391	0	2.57558	3.79742	6.24276	3.48855	1.59082	2.00517	0.995118	17.5357	0.650684	3.96249	47.1595	22.8943	35.0316	22.1038	33.369	0.323161	0.23033	1.44949	8.76402	5.77847
spike-Full boot	PRJEB25639	spike	NA	Azhurnaya	spike	Full boot	none	https://doi.org/10.1126/science.aar6089	26.3799	30.241	32.3825	14.4073	12.7429	9.12738	1.43628	12.2485	26.3362	10.8508	0	0	0	0	0	4.1495e-06	0.0060605	0	0.171735	6.09635	0	0.256669	0.614388	0.449083	0.79464	0.647176	0.973815	0.354887	7.25585	0.47153	0.876756	16.5781	14.3385	19.8867	12.3354	15.2278	0.186036	0.113701	0.327903	9.28095	4.04136
roots-30% spike	PRJEB25639	roots	NA	Azhurnaya	roots	30% spike	none	https://doi.org/10.1126/science.aar6089	18.064	16.1474	19.0272	11.1393	8.24873	8.66814	0.69928	21.677	42.1043	24.0968	0	0	0.0220801	0	0	0.0519852	0.322858	0	1.18511	12.0063	0	13.68	25.7887	20.5521	0.0536047	0.345687	0.475882	0.989866	23.6903	1.30098	2.55404	90.7442	35.2934	18.4595	15.5085	15.3348	0.285903	0.159159	0.156597	7.73731	5.80409
flag leaf sheath-30% spike	PRJEB25639	flag leaf sheath	NA	Azhurnaya	flag leaf sheath	30% spike	none	https://doi.org/10.1126/science.aar6089	15.5822	17.2961	19.3947	18.5048	13.665	14.259	0.769919	18.0066	34.026	15.65	0	0	0	0	0	2.21575e-05	0.0333711	0	0.0297169	6.173	0	0.0238614	1.21343	1.6882	3.36957	7.07372	4.50636	3.46176	17.996	3.98128	4.27384	52.4334	29.5481	14.1513	17.4859	19.7834	0.0296154	0.103623	0.969047	7.16702	9.00374
flag leaf blade-30% spike	PRJEB25639	flag leaf blade	NA	Azhurnaya	flag leaf blade	30% spike	none	https://doi.org/10.1126/science.aar6089	15.4448	16.1092	18.044	20.4856	12.7521	13.067	0.642106	16.0431	35.1759	12.429	0	0	0	0	0	6.62098e-05	0.101887	0	0.0109379	5.37222	0	0	0.751645	0.829246	1.72623	4.40701	1.90227	4.11725	13.7067	4.73421	5.60759	34.1062	22.1857	9.00615	8.75436	9.46566	0.00929367	0.11898	1.09347	10.86	12.757
Internode #2-30% spike	PRJEB25639	internode	NA	Azhurnaya	Internode #2	30% spike	none	https://doi.org/10.1126/science.aar6089	20.2086	19.4833	21.7023	13.3281	11.3964	10.8981	1.40963	18.1612	33.8971	21.2588	0	0	0	0	0	6.30133e-05	0.490073	0	0.105451	10.6123	0	6.00794	14.6805	20.6045	1.85602	2.44401	3.02017	0.892174	12.7861	1.80109	2.23389	27.5624	18.705	19.7608	16.3092	32.6791	0.177279	1.97057	3.14138	5.91263	2.11517
peduncle-30% spike	PRJEB25639	peduncle	NA	Azhurnaya	peduncle	30% spike	none	https://doi.org/10.1126/science.aar6089	10.3688	12.5885	12.3636	9.52505	8.30827	6.65853	1.38416	18.0078	34.2352	9.53715	0	0	0	0	0	3.09739e-06	0.00461187	0	0.0237787	2.84772	0	2.86708	5.04423	4.654	1.5768	3.86602	2.44533	3.55762	9.00667	2.56826	3.55399	44.3797	34.972	11.7302	8.38094	19.0759	0.0264339	0.0106337	0.540846	7.49118	10.0744
spike-30% spike	PRJEB25639	spike	NA	Azhurnaya	spike	30% spike	none	https://doi.org/10.1126/science.aar6089	26.321	28.4356	29.3776	13.616	11.0633	10.5186	1.3687	15.7091	32.3387	15.4441	0.0167471	0.00171346	0	0	0	2.70926e-05	0.400422	0	0.364578	6.20347	0	0.684166	2.71217	1.12851	1.99174	1.63056	1.43421	1.21526	6.82448	1.38532	2.59635	28.3274	21.4272	19.9689	12.8623	18.7003	0.105862	0.0908954	0.85596	8.70106	4.75395
spikelets-30% spike	PRJEB25639	spikelets	NA	Azhurnaya	spikelets	30% spike	none	https://doi.org/10.1126/science.aar6089	24.424	26.7773	26.5718	14.0412	11.288	10.035	1.70264	13.5757	27.1721	14.468	0	0	0	0	0	0	0.699553	0	0.325148	5.42722	0	0.751334	3.20178	1.2974	2.67423	2.11445	1.65175	0.866353	6.93939	0.903519	1.3344	29.4646	20.0196	20.5227	14.1987	19.3385	0.0944684	0.12897	1.14957	8.44254	4.99671
flag leaf sheath-Ear emergence	PRJEB25639	flag leaf sheath	NA	Azhurnaya	flag leaf sheath	Ear emergence	none	https://doi.org/10.1126/science.aar6089	20.2469	22.0249	23.6797	20.1182	14.4164	16.4041	1.08672	16.1019	33.5987	20.0929	0	0	0	0	0	1.14811e-05	0.138187	0	0.0627672	11.4825	0	0.0136739	0.763285	0.856948	1.60624	5.60663	3.0752	0.763523	22.4023	1.14523	1.94026	66.4415	27.1473	22.6804	19.754	24.1117	0.10804	0.176212	1.43931	9.96283	9.18469
flag leaf blade-Ear emergence	PRJEB25639	flag leaf blade	NA	Azhurnaya	flag leaf blade	Ear emergence	none	https://doi.org/10.1126/science.aar6089	18.0392	19.7102	20.8054	21.002	13.4561	14.4888	0.898729	15.9703	36.7861	15.6883	0	0	0	0	0	2.32875e-05	0.113655	0	0	8.22449	0	0	1.15429	0.733323	1.07226	4.09073	1.36012	1.13254	17.4404	0.546301	1.56188	42.0242	18.2452	13.5895	10.5291	12.1335	0.0942965	0.0922804	1.69182	10.9653	8.89102
fifth leaf blade-Ear emergence	PRJEB25639	leaf blades excl flag	NA	Azhurnaya	fifth leaf blade	Ear emergence	none	https://doi.org/10.1126/science.aar6089	16.7742	17.3159	19.1261	19.3374	12.4139	12.3669	0.9913	13.5733	30.3017	14.627	0	0	0	0	0	1.19772e-05	0.126982	0	0	7.8926	0	0.0101113	0.555711	0.519709	0.590586	2.84851	0.726336	1.05263	16.5927	1.06707	2.24686	40.0879	17.1029	13.2273	11.0491	11.753	0.0682939	0.0546297	1.61242	11.688	10.1812
peduncle-Ear emergence	PRJEB25639	peduncle	NA	Azhurnaya	peduncle	Ear emergence	none	https://doi.org/10.1126/science.aar6089	11.0085	12.6693	14.2373	11.5758	9.50976	8.74285	1.1225	12.7015	24.1812	7.93132	0	0	0	0	0	2.04535e-05	0.0197668	0	0.0405602	3.86803	0	10.011	13.376	14.4999	1.10499	5.04552	2.74233	1.6233	9.33315	0.692312	2.64044	40.7722	26.4324	14.2444	8.24099	23.8492	0.0695963	0.559904	1.90445	6.11555	7.18695
Internode #2-Ear emergence	PRJEB25639	internode	NA	Azhurnaya	Internode #2	Ear emergence	none	https://doi.org/10.1126/science.aar6089	18.5069	18.7133	19.797	16.6965	16.8463	12.0553	1.34234	16.1936	31.5511	19.7193	0	0	0	0	0	7.88463e-05	0.622873	0	0.119333	9.46559	0	5.12291	11.1944	17.1653	3.16575	3.92708	2.8377	3.07179	14.8977	2.17144	4.22221	48.7536	26.2827	19.5695	17.6864	31.0973	0.742772	3.33841	4.41946	5.72074	3.46641
awns-Ear emergence	PRJEB25639	awns	NA	Azhurnaya	awns	Ear emergence	none	https://doi.org/10.1126/science.aar6089	10.6865	12.8367	13.632	14.0725	8.92781	8.80041	0.508733	12.8222	28.587	9.86968	0.007439	0.0008377	0	0.02985	0.00184025	5.2268e-05	0.0639477	0	0.179829	4.42765	0	0.0930523	1.24519	0.435759	1.15244	3.95897	3.59677	0.573892	8.73256	0.387206	2.05367	24.8741	10.5073	10.6097	11.6156	13.1465	2.22877	2.32886	6.21306	14.1466	14.3846
glumes-Ear emergence	PRJEB25639	glumes	NA	Azhurnaya	glumes	Ear emergence	none	https://doi.org/10.1126/science.aar6089	17.315	15.6204	19.2075	18.8726	14.2182	12.5354	0.623705	21.3949	37.1665	18.806	0	0	0.0260988	0	0	3.00155e-05	0.061146	0	0.0851604	6.91182	0	0.480941	3.5601	3.5482	22.2047	5.54952	9.21144	4.03777	17.6568	3.34918	7.48376	62.8642	43.3469	16.6026	23.92	15.5081	0.298586	0.495198	4.17951	14.2899	6.79896
lemma-Ear emergence	PRJEB25639	glumes	NA	Azhurnaya	lemma	Ear emergence	none	https://doi.org/10.1126/science.aar6089	15.7171	16.7448	19.495	20.4574	14.0305	14.6164	0.872995	22.4423	46.554	21.4122	0	0	0	0	0	3.48012e-05	0.102939	0	0.0288195	6.61808	0	0.434822	3.73021	4.04415	37.8783	7.91086	12.8979	5.60704	22.9663	4.51617	10.13	87.6999	66.6936	23.0457	26.8274	19.0711	0.166244	0.388751	3.10786	11.7371	5.45735
anther-anthesis	PRJEB25639	anther	NA	Azhurnaya	anther	anthesis	none	https://doi.org/10.1126/science.aar6089	26.2702	27.7035	33.7003	7.79417	2.77188	8.6015	1.20933	4.43258	8.78317	11.5662	0	0	0	0	0	0.0918007	0.934234	0.0128575	3.33091	4.55355	0	0.242637	0.517476	0.370201	7.04956	11.0903	9.02358	1.25487	9.06512	0.797194	1.59453	16.9343	12.0566	17.2766	14.6453	17.7234	4.06208	3.04587	21.9563	6.88276	17.8978
stigma & ovary-anthesis	PRJEB25639	stigma & ovary	NA	Azhurnaya	stigma & ovary	anthesis	none	https://doi.org/10.1126/science.aar6089	34.3535	34.3703	38.3461	22.2922	15.7417	11.9096	2.95122	22.8222	57.6108	74.77	0	0	0.0145385	0	0	0.000144655	0.487267	0	3.1424	16.7857	0	0.0484462	0.403599	0.142373	1.72011	2.08331	1.0293	0.869714	5.73033	0.606469	0.696191	19.8193	6.9355	37.3905	31.1058	33.3116	0.260426	0.0366037	2.2461	1.00232	1.47697
flag leaf blade night (-0.25h) 06:45-anthesis	PRJEB25639	flag leaf blade	NA	Azhurnaya	flag leaf blade night (-0.25h) 06:45	anthesis	none	https://doi.org/10.1126/science.aar6089	18.2128	22.8289	19.9764	16.9944	14.8342	21.0027	1.33988	18.8926	46.377	18.789	0	0	0	0	0	6.8244e-05	0.112739	0	0	9.65639	0	0	0.446462	0.426072	0.158024	1.73631	0.423604	0.194398	7.52462	0.335875	1.18295	14.6827	8.28355	10.0949	8.42296	11.1464	0.603445	0.121399	4.82974	7.88594	12.9112
fifth leaf blade night (-0.25h) 21:45-anthesis	PRJEB25639	leaf blades excl flag	NA	Azhurnaya	fifth leaf blade night (-0.25h) 21:45	anthesis	none	https://doi.org/10.1126/science.aar6089	15.0887	19.9994	19.2698	25.1509	15.8109	16.955	0.855248	16.1508	38.4051	16.1263	0	0	0	0	0	8.44413e-05	0.155312	0	0	8.39747	0	0	0.317372	0.316942	0.557448	0.792031	0.28768	0.776612	12.0553	0.468146	1.21904	20.6159	13.7955	13.9683	14.2907	21.2562	0.260174	0.0973779	5.19854	22.2294	24.586
flag leaf sheath-milk grain stage	PRJEB25639	flag leaf sheath	NA	Azhurnaya	flag leaf sheath	milk grain stage	none	https://doi.org/10.1126/science.aar6089	18.4862	21.7724	23.2412	22.38	11.8706	14.7843	1.04069	14.5801	45.2291	28.2741	0	0	0	0	0	0.000126105	0.461115	0	0.045172	18.6861	0	0.0350087	0.88923	1.44537	1.38335	4.50017	2.603	2.15304	25.7436	1.36325	2.73943	68.2543	27.8472	24.2836	20.2751	22.9171	0.16929	0.642837	2.29343	9.26806	7.63335
flag leaf blade-milk grain stage	PRJEB25639	flag leaf blade	NA	Azhurnaya	flag leaf blade	milk grain stage	none	https://doi.org/10.1126/science.aar6089	16.3094	21.5623	22.2846	18.2125	11.9005	14.8126	0.97748	17.2257	36.5826	25.1036	0	0	0	0	0	5.8665e-05	0.0874557	0	0.0050538	15.796	0	0.012055	0.44571	0.134287	0.465877	3.5273	1.13568	0.9756	24.4363	1.30361	2.27638	56.5656	25.1957	19.3254	17.7453	18.731	0.186937	0.136942	2.23052	10.602	12.4925
shoot axis-milk grain stage	PRJEB25639	shoot axis	NA	Azhurnaya	shoot axis	milk grain stage	none	https://doi.org/10.1126/science.aar6089	24.0183	26.1573	26.2794	16.2682	11.0672	10.4204	2.25387	9.82737	19.2849	21.8777	0.0179373	0.00153632	0	0	0	0.000141674	0.518768	0	1.83715	9.78238	0	3.13882	7.96751	10.4204	4.02774	1.9901	5.4038	1.95559	20.0181	2.52513	4.78917	58.353	30.7499	31.6344	16.5036	36.8035	0.806988	0.667091	3.00164	2.34795	1.40543
fifth leaf blade (senescence)-milk grain stage	PRJEB25639	leaf blades excl flag	NA	Azhurnaya	fifth leaf blade (senescence)	milk grain stage	none	https://doi.org/10.1126/science.aar6089	19.3397	24.3981	24.9198	20.1477	13.3175	13.7083	0.580856	20.3777	47.0787	27.409	0	0	0	0	0	2.86157e-05	0.231378	0	0	12.915	0	0	0.418999	0.113261	0.267478	2.4351	0.612995	0.988199	17.8416	0.45929	1.66616	36.5106	19.5341	17.6655	15.1343	18.3613	0.382959	0.154488	3.10168	15.5868	14.5578
peduncle-milk grain stage	PRJEB25639	peduncle	NA	Azhurnaya	peduncle	milk grain stage	none	https://doi.org/10.1126/science.aar6089	20.5287	16.3454	20.1111	22.8891	17.7062	20.6714	2.93372	13.4589	34.8063	21.3338	0	0	0	0	0	5.28624e-05	0.148283	0	0.0543221	12.3139	0	0.852416	1.1672	3.78482	2.75405	4.30269	5.51452	2.4033	14.3293	0.729209	2.80947	47.4408	19.0367	36.6633	42.2697	48.543	0.356047	1.52656	7.06183	6.10566	6.7855
Internode #2-milk grain stage	PRJEB25639	internode	NA	Azhurnaya	Internode #2	milk grain stage	none	https://doi.org/10.1126/science.aar6089	19.8007	21.1058	24.0273	16.9144	13.7873	10.9293	1.83316	14.6509	33.3458	27.373	0.0137842	0.00120887	0	0	0	0.000227843	0.95497	0	0.761243	12.3238	0	4.62456	10.168	11.7641	9.70527	6.15587	5.56587	4.91102	34.1763	3.85296	8.93992	95.7395	46.2443	34.392	28.4401	42.1728	1.41728	7.34614	5.87903	5.59307	1.32218
awns-milk grain stage	PRJEB25639	awns	NA	Azhurnaya	awns	milk grain stage	none	https://doi.org/10.1126/science.aar6089	16.6149	18.2706	21.6228	19.8877	10.841	14.8688	0.83643	14.996	38.1637	16.7832	0	0	0	0	0	0.000102011	0.207404	0	0.0679061	8.71303	0	0.166183	1.02918	0.922213	4.68052	8.4431	6.90217	6.71868	25.7726	6.34717	16.0054	88.0302	48.5666	16.898	17.3114	16.2537	1.59571	2.50272	8.10835	13.8157	11.0168
glumes-milk grain stage	PRJEB25639	glumes	NA	Azhurnaya	glumes	milk grain stage	none	https://doi.org/10.1126/science.aar6089	17.9443	18.8608	21.8044	19.0108	14.4318	12.6674	1.08162	20.7576	42.7687	23.4355	0.0282212	0	0	0	0	4.86173e-06	0.273609	0	0.0293948	8.61928	0	1.12064	5.59196	6.35924	35.2448	10.076	18.2706	10.3065	37.4518	5.11211	18.4657	119.292	75.5242	24.5896	30.687	20.6398	0.77518	1.60372	6.65574	11.054	5.66641
lemma-milk grain stage	PRJEB25639	lemma	NA	Azhurnaya	lemma	milk grain stage	none	https://doi.org/10.1126/science.aar6089	18.325	19.4377	22.8954	21.2732	17.0827	15.9612	0.582127	16.144	43.2543	24.2639	0	0	0	0	0	1.8459e-05	0.182901	0	0.0408556	7.93206	0	1.02395	5.00772	6.37796	47.4651	10.005	19.8528	14.523	49.8085	8.56169	22.9378	182.018	107.683	30.1965	33.7256	24.2564	0.528113	0.732111	4.49975	10.9823	4.51245
grain-milk grain stage	PRJEB25639	grain milk and soft dough	NA	Azhurnaya	grain	milk grain stage	none	https://doi.org/10.1126/science.aar6089	18.8404	19.1107	21.5396	12.2433	8.98751	7.53323	1.60823	10.8145	27.7391	51.0999	2.82837	1.23355	0.317188	0.26429	0.0986252	0.208589	18.935	0.0556287	53.9699	21.8935	0.808322	0.0548304	0.237831	0.21454	0.914148	1.8923	0.37694	0.345507	9.74666	0.816485	1.1725	20.5137	8.2522	19.6679	17.4864	20.821	0.194169	1.12645	4.28556	3.07316	1.44099
flag leaf blade (senescence)-Dough	PRJEB25639	flag leaf blade (senescence)	NA	Azhurnaya	flag leaf blade (senescence)	Dough	none	https://doi.org/10.1126/science.aar6089	16.271	21.521	23.1946	24.6125	14.981	17.9973	0.89411	16.2324	41.2941	21.1147	0	0	0	0	0	0.000139472	0.236151	0	0.00770753	11.9097	0	0	0.267684	0.441076	0.413839	3.31793	1.41654	1.0093	13.8354	0.394738	1.38406	33.5019	13.8535	13.8713	13.5307	13.4065	0.0656309	0.275813	2.78904	14.0248	13.6766
grain-Soft dough	PRJEB25639	grain	NA	Azhurnaya	grain	Soft dough	none	https://doi.org/10.1126/science.aar6089	10.0576	12.3994	14.501	4.09211	2.63476	2.42885	1.83133	11.9257	36.9651	54.7441	2.80749	2.29848	0.520075	0.0633933	0.38135	0.372258	30.4187	0.110052	72.7192	33.3527	0.258826	0.734511	1.47162	1.64889	0.175858	1.11099	0.21442	0.404158	7.01246	0.178697	0.206122	15.289	6.46553	10.3411	8.69329	12.8357	0.933726	2.06747	5.66955	3.54393	2.42667
grain-Hard dough	PRJEB25639	grain	NA	Azhurnaya	grain	Hard dough	none	https://doi.org/10.1126/science.aar6089	16.9529	15.4716	20.9642	5.64042	2.7796	3.07631	1.66323	21.5528	57.7685	58.9498	0.757412	1.22095	0.225962	0.103584	0.00356955	0.093275	12.8017	0.0422177	22.8492	23.869	0.636136	7.54059	8.7498	9.236	0.0573578	0.40412	0.205796	0.288995	6.08056	0.196413	0.950754	26.6457	8.31695	11.7222	9.13	14.9545	20.1897	22.9083	36.5369	1.48039	1.73986
endosperm-Dough	PRJEB25639	endosperm	NA	Azhurnaya	endosperm	Dough	none	https://doi.org/10.1126/science.aar6089	7.50403	7.23262	7.83974	0.471081	0.042138	0.470101	0.558995	9.84962	22.9592	42.5419	1.47468	3.21291	0.422642	0.190113	0.178422	0.389203	13.775	0.231795	26.0137	25.6165	0.161611	7.5014	8.88215	12.0481	0.160967	0.455033	0.0998348	0.363808	2.90928	0.170905	0.66229	13.4808	5.453	7.0662	4.12732	8.31475	6.7977	10.7546	14.2717	0.214267	0.233423
embryo proper-Dough	PRJEB25639	embryo proper	NA	Azhurnaya	embryo proper	Dough	none	https://doi.org/10.1126/science.aar6089	23.3972	24.9325	33.6231	3.91829	1.92007	3.72503	1.68303	38.2734	85.7356	70.6756	0.099448	0.0102323	0.0226507	0	0	0.000191531	0.200787	0	11.5364	26.7663	0	15.6541	16.9374	19.052	0.0204418	0.046107	0.0407524	0.704159	7.32751	0.265972	0.437477	22.1997	8.89884	9.7413	9.14893	10.2305	48.7104	55.7663	85.8793	0.169138	0.473992
grain-Ripening	PRJEB25639	grain	NA	Azhurnaya	grain	Ripening	none	https://doi.org/10.1126/science.aar6089	22.1999	20.8111	27.9951	6.47146	2.56842	5.11507	1.35539	21.5998	64.7812	69.3122	0.658916	1.65672	0.118784	0.10932	0.10754	0.000661292	3.60454	0.0165961	10.8398	22.5108	0	8.66696	6.0889	10.3164	0	0.00785223	0	0.550768	6.55466	0.151232	1.16196	19.3238	7.06372	11.2689	10.5018	13.7375	56.5397	34.739	64.9798	0.196642	0.071467
flag leaf blade (senescence)-Ripening	PRJEB25639	flag leaf blade (senescence)	NA	Azhurnaya	flag leaf blade (senescence)	Ripening	none	https://doi.org/10.1126/science.aar6089	19.7567	24.8505	25.9557	29.08	21.0357	17.3418	0.789016	25.9139	60.9867	38.5661	0	0	0.0837193	0	0	6.56643e-05	0.707669	0	0.108318	13.4304	0	0.00593453	0.234116	0.123036	2.62406	5.77915	3.20312	1.0281	19.8193	0.42983	0.88377	56.8149	31.2497	28.0532	28.7339	22.3309	1.21381	10.6105	13.408	28.9596	22.0531
Treatment Type	Detailed information								RNA expression profile data*
	SRA ID	Intermediate tissue	Intermediate stress	Variety	Tissue	Age	Stress disease	DOI	TaSnRK1.1-A	TaSnRK1.1-B	TaSnRK1.1-D	TaSnRK1.2-A	TaSnRK1.2-B	TaSnRK1.2-D	TaSnRK1.3-A	TaSnRK1.3-B;a	TaSnRK1.3-B;b	TaSnRK1.3-D	TaSnRK1.4-B;a	TaSnRK1.4-B;b	TaSnRK1.4-B;c	TaSnRK1.5-B;a	TaSnRK1.5-B;b	TaSnRK1.6-D;a	TaSnRK1.6-D;b	TaSnRK1.7-B	TaSnRK1.8-B	TaSnRK1.9-A	TaSnRK1.10-B	TaSnRK2.1-A	TaSnRK2.1-B	TaSnRK2.1-D	TaSnRK2.2-A	TaSnRK2.2-B	TaSnRK2.2-D	TaSnRK2.3-A;a	TaSnRK2.3-A;b	TaSnRK2.3-A;c	TaSnRK2.3-B;a	TaSnRK2.3-B;b	TaSnRK2.3-D	TaSnRK2.4-A	TaSnRK2.4-B	TaSnRK2.4-D	TaSnRK2.5-A	TaSnRK2.5-B	TaSnRK2.5-D	TaSnRK2.6-A	TaSnRK2.6-B
6 hour of drought&heat combined stress_leaf_7 days_TAM107	PRJNA257938	seedling aerial tissues	drought&heat combined stress	TAM107	leaf	7 days	1 hour of drought&heat combined stress	https://doi.org/10.1186/s12870-015-0511-8	6.93622	8.34831	12.7751	6.14869	2.86909	3.4778	0.085154	12.6951	18.0063	15.4245	0	0	0	0	0	4.47747e-05	0.0614441	0	0.0861514	3.60186	0	2.22001	2.16639	6.95439	1.08997	0.217842	4.0043	0.534215	7.30626	0.0719861	0.803712	16.259	8.30276	18.884	20.5365	21.5786	7.18043	0.956021	11.9462	18.6497	8.33867
1 hour of drought&heat combined stress_leaf_7 days_TAM107	PRJNA257938	seedling aerial tissues	drought&heat combined stress	TAM107	leaf	7 days	1 hour of drought&heat combined stress	https://doi.org/10.1186/s12870-015-0511-8	3.02835	3.03355	4.37002	3.21441	1.66091	2.14459	0.0146375	2.08905	2.99086	2.96733	0	0	0	0	0	3.02e-05	0.0339718	0	0.0228246	0.951201	0	0.479282	0.611601	0.740048	0.154502	0.0815379	0.879262	0.506659	8.16147	0.0797645	2.46868	21.3716	10.78	6.10386	6.06875	6.37441	3.43101	0.388892	7.67343	0.93694	0.417824
CK_leaf_7 days_TAM107	PRJNA257938	seedling aerial tissues	No stress control	TAM107	leaf	7 days	none	https://doi.org/10.1186/s12870-015-0511-8	8.45175	7.07474	9.56877	8.64714	2.33665	4.02811	0.222001	7.25038	11.8566	8.72972	0	0	0	0	0	1.13598e-05	0.0191587	0	0.0314159	3.78644	0	0.1923	0.295808	0.402089	0.207651	0.173246	0.203456	0.351498	8.67343	0.253867	0.249829	19.4793	10.3469	12.7072	12.0392	15.218	1.07626	0.254949	3.43632	10.399	3.62458
6 hour of heat stress_leaf_7 days_TAM107	PRJNA257938	seedling aerial tissues	heat stress	TAM107	leaf	7 days	6 hour of heat stress	https://doi.org/10.1186/s12870-015-0511-8	7.42492	10.1062	12.5474	4.55327	2.35217	3.56575	0.062573	12.9237	20.1937	21.672	0	0	0	0	0	1.7e-05	0.0251865	0	0.0306272	6.54001	0	0.220206	0.270848	0.40784	0.193957	0.0273661	0.643656	0.639424	14.1263	0.112963	0.685943	23.1789	12.5976	31.9102	24.5839	28.2207	5.50483	0.37691	8.09653	11.2889	7.27634
1 hour of heat stress_leaf_7 days_TAM107	PRJNA257938	seedling aerial tissues	heat stress	TAM107	leaf	7 days	1 hour of heat stress	https://doi.org/10.1186/s12870-015-0511-8	4.0694	3.70052	5.48686	3.82715	1.78211	2.90483	0.0826281	3.67241	5.08328	6.1128	0	0	0	0	0	3.05e-05	0.0600417	0	0.0424973	2.29065	0	0.263959	0.427086	0.644342	0.0881814	0.0911358	0.179389	0.361938	7.55736	0.0490458	1.07536	19.6998	9.58278	9.16348	9.1834	10.3276	3.64226	0.23746	8.43179	2.46491	1.12054
6 hour of drought stress_leaf_7 days_TAM107	PRJNA257938	seedling aerial tissues	drought stress	TAM107	leaf	7 days	6 hour of drought stress	https://doi.org/10.1186/s12870-015-0511-8	8.69318	7.85362	10.733	5.71343	2.59162	4.78704	0.0468591	4.15355	5.04175	9.51122	0	0	0	0	0	2.01623e-05	0.120009	0	0.0973294	2.38828	0	44.8312	32.2116	94.242	11.4278	2.69299	3.85215	0.118364	6.44082	0.369159	0	7.61646	6.91563	25.1829	30.3244	28.7447	26.795	17.0558	38.757	14.0666	7.24685
1 hour of drought stress_leaf_7 days_TAM107	PRJNA257938	seedling aerial tissues	drought stress	TAM107	leaf	7 days	1 hour of drought stress	https://doi.org/10.1186/s12870-015-0511-8	8.33639	7.36977	9.85387	8.0427	3.42085	4.71554	0.0969482	6.77441	10.1897	7.87472	0	0	0	0	0	2.37e-05	0.0584479	0	0.0573823	3.0134	0	4.21769	4.40425	12.1253	4.11475	1.11554	1.53828	0.587638	31.3543	0.73875	0.37436	67.1874	34.6718	17.4778	15.6133	19.4497	3.25636	0.344994	6.28766	13.753	4.50974
cold 2 weeks (4C)_shoots_three leaf stage_Manitou	PRJNA253535	vegetative aerial tissues	cold 2 weeks (4C)	Manitou	shoots	three leaf stage	cold 2 weeks (4C)	http://doi.org/10.1105/tpc.114.134338	11.0742	15.6313	15.6357	13.138	13.9147	12.845	0.373388	6.88656	12.8521	8.06531	0	0	0	0	0	2.47e-05	0.032206	0	0.395693	2.64168	0	0.867881	0.758153	1.68833	0.174049	0.622398	0.329923	0.176073	8.7687	0.132008	1.34102	22.3576	13.3856	17.7853	12.4363	15.1066	18.0817	8.97864	34.3268	23.8043	29.8172
CK_shoots_three leaf stage_Manitou	PRJNA253535	vegetative aerial tissues	No stress control	Manitou	shoots	three leaf stage	none	http://doi.org/10.1105/tpc.114.134338	12.3734	12.6065	13.8711	14.6234	13.0079	11.69	0.366804	10.6202	16.1713	7.92972	0	0	0	0	0	2.8581e-06	0.0100461	0	0.023341	3.03366	0	0.308748	0.86948	1.38356	0.401338	0.288824	0.243822	0.593293	17.5431	1.64085	1.49674	29.7791	17.1172	20.8074	18.1753	29.9325	0.558839	0.19341	1.88483	23.7727	27.9341
CK_roots_Chinese Spring	PRJDB2496	vegetative aerial tissues	No stress control	Chinese Spring	roots	24 days	none	https://doi.org/10.1186/1471-2164-14-77	19.8681	20.3329	21.5883	19.283	14.2779	12.4159	4.09744	21.1016	29.9153	19.8908	0	0	0.0619693	0	0	0.000213405	0.195577	0	1.65704	27.6877	0	26.0995	31.5582	47.0834	0.161031	0.770833	0.300861	0.307591	20.3358	0	1.55945	65.0054	32.8971	23.0056	19.1627	22.3262	1.02431	0.440825	0.784254	9.80754	12.3849
Phosphorous starvation 10 days_roots_Chinese Spring	PRJDB2496	vegetative aerial tissues	Phosphorous starvation 10 d shoots	Chinese Spring	roots	24 days	Phosphorous starvation 10 days	https://doi.org/10.1186/1471-2164-14-77	19.2096	21.5001	22.0305	14.849	13.5426	8.97899	3.07367	15.069	27.8818	17.0744	0	0	0.0772177	0	0	0.00046858	0.560055	0	2.11636	23.1722	0	21.8435	25.4089	36.9053	0	0.718966	0.12054	0.683203	21.5149	0	0.460173	53.9619	35.4173	23.5072	19.0848	22.4075	1.28535	0.593909	1.88671	9.20646	10.7768
CK_shoots_Chinese Spring	PRJDB2496	vegetative aerial tissues	No stress control	Chinese Spring	shoots	24 days	none	https://doi.org/10.1186/1471-2164-14-77	11.5799	13.9264	14.1782	17.6199	11.3297	10.3735	2.8703	10.4815	17.5289	10.3591	0	0	0	0	0	7.0439e-05	0.0653967	0	0.0975597	6.25736	0	1.33948	2.45154	2.79975	0.0694263	0.59465	0.308381	0.765663	12.2479	0.302754	0.761386	29.8544	17.9607	10.1163	7.95066	11.3216	1.2027	1.41176	6.4833	7.29448	10.7082
Phosphorous starvation 10 days_shoots_Chinese Spring	PRJDB2496	vegetative aerial tissues	Phosphorous starvation 10 d shoots	Chinese Spring	shoots	24 days	Phosphorous starvation 10 days	https://doi.org/10.1186/1471-2164-14-77	12.6636	14.6102	14.3398	15.3262	9.09131	10.3003	2.58689	17.3909	22.505	16.8072	0	0	0	0	0	0.000128378	0.101063	0	0.167403	7.96371	0	1.48783	2.25372	3.76309	0.122438	0.731356	0.517391	0.492723	15.4186	1.07228	1.20254	44.204	23.5674	12.8596	9.28473	11.9729	1.0217	1.75312	5.17403	6.28639	10.013
Treatment Type	Detailed information								RNA expression profile data*
	SRA ID	Intermediate tissue	Intermediate stress	Variety	Tissue	Age	Stress disease	DOI	TaSnRK1.1-A	TaSnRK1.1-B	TaSnRK1.1-D	TaSnRK1.2-A	TaSnRK1.2-B	TaSnRK1.2-D	TaSnRK1.3-A	TaSnRK1.3-B;a	TaSnRK1.3-B;b	TaSnRK1.3-D	TaSnRK1.4-B;a	TaSnRK1.4-B;b	TaSnRK1.4-B;c	TaSnRK1.5-B;a	TaSnRK1.5-B;b	TaSnRK1.6-D;a	TaSnRK1.6-D;b	TaSnRK1.7-B	TaSnRK1.8-B	TaSnRK1.9-A	TaSnRK1.10-B	TaSnRK2.1-A	TaSnRK2.1-B	TaSnRK2.1-D	TaSnRK2.2-A	TaSnRK2.2-B	TaSnRK2.2-D	TaSnRK2.3-A;a	TaSnRK2.3-A;b	TaSnRK2.3-A;c	TaSnRK2.3-B;a	TaSnRK2.3-B;b	TaSnRK2.3-D	TaSnRK2.4-A	TaSnRK2.4-B	TaSnRK2.4-D	TaSnRK2.5-A	TaSnRK2.5-B	TaSnRK2.5-D	TaSnRK2.6-A	TaSnRK2.6-B
CK_ 1d_second leaf_Riband_17 days	PRJEB8798	seedling aerial tissues	No stress control	Riband	second leaf	17 days	mock inoculation 1 day	http://doi.org/10.1104/pp.114.255927	8.19316	6.39383	7.74241	7.12008	5.00726	5.03299	0.374928	4.20197	13.4528	12.4984	0	0	0	0	0	0	1.22905e-08	0	0.00340833	4.41295	0	0.0861446	0.595639	0.556618	0.208389	0.353552	0.158317	0.0647087	5.92971	0.070649	0.244728	13.0276	7.88014	8.92661	10.5548	10.8268	0.576993	0.369857	0.151398	3.34546	14.9289
Zymoseptoria tritici_1d_second leaf_Riband_17 days	PRJEB8798	seedling aerial tissues	Zymoseptoria tritici	Riband	second leaf	17 days	Zymoseptoria tritici inoculation 1 days	http://doi.org/10.1104/pp.114.255927	8.17018	7.50917	9.26454	10.0655	8.67694	7.67652	0.897417	6.00577	19.8446	17.3422	0	0	0.0095382	0	0	1.25126e-05	0.022572	0.00633867	0	6.34038	0	0.0172576	0.370129	0.324623	0.171865	0.353505	0.0654599	0.242253	6.13736	0.561678	0.434612	12.3553	9.54165	9.59399	11.3388	12.748	0.508029	0.403499	0.0901653	7.29184	15.2992
CK_4d_second leaf_Riband_17 days	PRJEB8798	seedling aerial tissues	No stress control	Riband	second leaf	17 days	mock inoculation 4 days	http://doi.org/10.1104/pp.114.255927	3.76342	3.86958	4.63378	11.4398	4.3412	6.67004	0.350173	2.12959	9.65092	6.44164	0	0	0	0	0	1.23873e-06	0.00381797	0.00604213	0	1.87683	0	0.028585	0.0957755	0.0513652	0.205917	0.451789	0.245714	0	9.1599	0.361798	0.241716	11.7747	10.2359	8.66844	12.0114	13.6987	0.492112	0.650765	0.0883388	4.6615	23.2446
Zymoseptoria tritici_4d_second leaf_Riband_17 days	PRJEB8798	seedling aerial tissues	Zymoseptoria tritici	Riband	second leaf	17 days	Zymoseptoria tritici inoculation 4 days	http://doi.org/10.1104/pp.114.255927	5.81766	7.5448	7.79248	10.6947	7.77766	8.79798	0.657983	4.40757	8.13669	10.4982	0	0	0	0	0	0	0	0	0	3.22818	0	0	0.0989046	0.0668543	0.392848	0.735647	0.193934	0.322885	11.0143	0.578963	0	14.5	15.7042	12.3224	13.0643	14.5722	0.981298	0.858818	0.11993	4.15377	18.3631
CK_9d_second leaf_Riband_17 days	PRJEB8798	seedling aerial tissues	No stress control	Riband	second leaf	17 days	mock inoculation 9 days	http://doi.org/10.1104/pp.114.255927	6.44192	6.01621	7.56968	10.0125	5.25995	5.75355	0.303844	1.71662	11.3616	8.66297	0	0	0	0	0	0	0	0.012061	0	3.12301	0	0.0107343	0.0931719	0.0603064	0.408487	0.705528	0.320862	0.117865	8.27047	0.208858	0.232436	12.3364	10.607	12.7082	16.5821	17.1821	0.751897	0.821443	0.159728	7.80734	36.8203
Zymoseptoria tritici_9d_second leaf_Riband_17 days	PRJEB8798	seedling aerial tissues	Zymoseptoria tritici	Riband	second leaf	17 days	Zymoseptoria tritici inoculation 9 days	http://doi.org/10.1104/pp.114.255927	7.12519	7.6511	7.9782	9.48209	5.62073	6.23515	0.328027	2.79195	6.71674	10.8665	0	0	0	0	0	1.26767e-06	0.00423573	0.00580937	0.138548	4.52486	0	0.0683586	0.35598	0.147747	0.288975	0.636954	0.182689	1.118	17.1301	0.464074	0.401163	23.7744	26.4811	18.4338	17.2181	19.6632	2.97615	1.0012	0.561796	4.6705	27.9074
CK_ 14d_second leaf_Riband_17 days	PRJEB8798	seedling aerial tissues	No stress control	Riband	second leaf	17 days	mock inoculation 14 days	http://doi.org/10.1104/pp.114.255927	7.77312	8.7751	9.7512	14.016	6.16648	7.10516	0.462806	2.17439	13.0554	11.4886	0	0	0	0	0	1.13275e-05	0.0313619	0.0202945	0	4.76466	0	0.021993	0.0421335	0.0488583	0.884687	0.956322	0.749374	0.252893	9.83299	0.182684	0.198523	17.356	14.774	28.4464	28.975	27.302	1.50464	1.24286	0.207846	11.744	44.0872
Zymoseptoria tritici_14d_second leaf_Riband_17 days	PRJEB8798	seedling aerial tissues	Zymoseptoria tritici	Riband	second leaf	17 days	Zymoseptoria tritici inoculation 14 days	http://doi.org/10.1104/pp.114.255927	6.32364	6.56714	8.44028	5.50941	2.24034	3.94487	0.108114	0.636718	4.02193	11.7136	0	0	0	0	0	4.76094e-05	0.0905702	0.0127262	0.986461	4.24809	0	0.480081	0.695347	0.607906	0.42356	1.01955	0.649816	0	13.0522	0.317476	0.177111	16.7887	18.1099	20.0595	18.3303	23.3612	18.5805	7.01987	5.7059	2.70934	16.6172
CK_21 days_second leaf_Riband_17 days	PRJEB8798	seedling aerial tissues	No stress control	Riband	second leaf	17 days	mock inoculation 21 days	http://doi.org/10.1104/pp.114.255927	5.81703	5.90223	6.73561	8.45251	3.07804	3.47121	0.243439	0.960974	15.896	13.2684	0	0	0	0	0	2.38667e-06	0.020843	0.0110393	0	5.61841	0	0.0500101	0.0671684	0.0119425	2.72085	2.28975	2.79904	0.0504737	6.9586	0.0526967	0	11.3354	9.54957	23.4724	27.7424	26.2511	3.17082	2.66223	0.524844	8.84883	37.4717
Zymoseptoria tritici_21d_second leaf_Riband_17 days	PRJEB8798	seedling aerial tissues	Zymoseptoria tritici	Riband	second leaf	17 days	Zymoseptoria tritici inoculation 21 days	http://doi.org/10.1104/pp.114.255927	5.07929	4.0725	5.19634	4.65061	2.76513	3.42406	0.083067	1.42635	5.38066	6.44993	0	0	0	0	0	9.5437e-07	0.00327585	0.0211652	0.100511	2.37258	0	0.251551	0.11573	0.206142	1.20299	1.33099	1.24195	0.052731	3.45227	0.0427107	0.067838	5.99953	4.49393	9.64479	9.16154	11.068	2.55324	1.6144	0.954887	2.85005	10.2026
Powdery_mildew_pathogen_E09_72h_leaf_7d_N9134	PRJNA243835	seedling aerial tissues	powdery mildew	N9134	leaf	7 days	Powdery mildew pathogen E09 72 hours	https://doi.org/10.1186/1471-2164-15-898	16.9468	16.9509	18.8872	18.8654	19.0148	20.4377	1.20147	14.6497	21.7998	9.91077	0	0	0	0	0	1.22103e-05	0.0115263	0	0.01131	4.9788	0	0.377807	0.970534	1.69598	0.179077	0.424387	0.260759	0.121953	8.90641	0.259607	1.12785	33.0563	12.875	23.2439	18.3061	16.7985	1.82662	0.150167	0	6.68691	14.2566
Powdery_mildew_pathogen_E09_48h_leaf_7d_N9134	PRJNA243835	seedling aerial tissues	powdery mildew	N9134	leaf	7 days	Powdery mildew pathogen E09 48 hours	https://doi.org/10.1186/1471-2164-15-898	20.7535	18.3766	20.7568	14.3064	15.5903	18.7465	1.3829	12.8664	23.6017	17.4373	0	0	0	0	0	0	0	0	0.0103932	13.26	0	0.477591	1.4497	2.72926	0.187643	0.371234	0.264027	0.313642	10.5304	0.431958	1.77109	33.5911	13.6263	29.7457	26.2678	25.2011	2.23648	0.0391273	0.0353987	4.30369	11.0819
Powdery_mildew_pathogen_E09_24h_leaf_7d_N9134	PRJNA243835	seedling aerial tissues	powdery mildew	N9134	leaf	7 days	Powdery mildew pathogen E09 24 hours	https://doi.org/10.1186/1471-2164-15-898	11.0982	10.2048	11.6996	7.94178	7.13088	7.21173	0.498553	3.37698	5.81648	4.54925	0	0	0	0	0	0	0	0	0.0224371	4.38513	0	0.719488	1.23642	2.75269	0	0.10112	0.136033	0.0654527	9.42215	0.181398	0.718313	21.4616	11.9696	38.9169	29.6509	29.4324	2.44442	0.154235	0	6.68071	13.1621
CK_leaf_7d_N9134	PRJNA243835	seedling aerial tissues	No stress control	N9134	leaf	7 days	none	https://doi.org/10.1186/1471-2164-15-898	9.36394	9.32362	10.0985	12.014	10.8343	11.9029	0.70593	3.8815	6.4116	4.35659	0	0	0	0	0	0	0	0	0.0248405	2.44874	0	0.512196	1.52345	2.61421	0.138284	0.284328	0.262796	0.119844	7.32599	0.459731	0.426507	25.3043	10.9931	15.6812	11.0165	11.9367	5.31999	0.596593	0.147793	5.85312	13.9769
stripe_rust_pathogen_CYR31_72h_leaf_7d_N9134	PRJNA243835	seedling aerial tissues	stripe rust 2	N9134	leaf	7 days	stripe rust pathogen CYR31 72 hours	https://doi.org/10.1186/1471-2164-15-898	6.93537	7.09165	9.06316	15.9474	10.457	13.271	1.56575	3.19055	9.76275	3.1043	0	0	0	0	0	0	0	0	0	1.37075	0	0.561235	1.99209	3.35736	0.11959	0.473974	0.0464303	0.177589	6.24626	0	0.516154	24.1485	9.97817	19.6873	20.5626	21.0797	9.28429	1.17412	0.039123	7.64002	14.0951
stripe_rust_pathogen_CYR31_48h_leaf_7d_N9134	PRJNA243835	seedling aerial tissues	stripe rust 2	N9134	leaf	7 days	stripe rust pathogen CYR31 48 hours	https://doi.org/10.1186/1471-2164-15-898	5.55605	7.21939	6.0683	15.3649	11.492	11.5623	0.796473	4.61175	9.45935	2.80108	0	0	0	0	0	0	0	0	0	1.49105	0	0.753679	2.28093	2.96404	0	0.240801	0.451	0	6.03192	0	0	23.5293	9.77713	14.4509	9.8316	12.232	1.73293	0.248351	0.072186	7.07063	15.3503
stripe_rust_pathogen_CYR31_24h_leaf_7d_N9134	PRJNA243835	seedling aerial tissues	stripe rust 2	N9134	leaf	7 days	stripe rust pathogen CYR31 24 hours	https://doi.org/10.1186/1471-2164-15-898	9.23147	8.56821	7.77387	9.76492	5.23417	6.45772	0.729333	2.01143	7.21761	5.85613	0	0	0	0	0	0	0	0	0.0132419	3.46534	0	0.67372	2.9207	5.28498	0.408309	0.331302	0.362703	0.225477	6.16818	8.85557e-06	0	21.3294	8.41913	23.344	15.5383	14.8016	3.5913	0.0908473	0.219898	4.38684	14.1969
ck_6h_spikelets_anthesis_NIL51	PRJEB12358	spikelets	NA	NIL51 from BC55F2 Remus in CM-82036	spikelets (only using palea, lemma and rachis)	anthesis	mock inoculation 48 hours	https://doi.org/10.1007/s00122-016-2727-x	19.2027	21.4338	21.6062	14.9367	9.35129	8.84086	2.5378	13.6522	29.5053	38.0429	0	0	0	0	0	0.000220239	0.427021	0.207128	1.4204	12.1476	0	2.31584	3.33549	6.00499	4.8724	2.51635	3.35423	0.217224	6.9518	0.301807	0.581039	15.181	10.2913	32.4316	33.7992	30.2249	1.90221	0.794995	7.08211	2.91528	14.2959
ck_48h_spikelets_anthesis_NIL51	PRJEB12358	spikelets	NA	NIL51 from BC55F2 Remus in CM-82036	spikelets (only using palea, lemma and rachis)	anthesis	mock inoculation 48 hours	https://doi.org/10.1007/s00122-016-2727-x	15.7789	18.3587	17.7715	22.3268	8.05568	9.86166	1.5108	12.0399	18.6934	26.7259	0	0	0	0	0	0.000140621	0.562281	0.159052	1.17993	6.97749	0	0.88888	3.12586	3.25074	10.0767	3.59225	8.61672	0.156018	7.24618	0.220964	0	16.4575	8.40926	27.7082	27.5398	24.3637	1.76011	1.22012	6.81324	3.29156	12.4008
ck_3h_spikelets_anthesis_NIL51	PRJEB12358	spikelets	NA	NIL51 from BC55F2 Remus in CM-82036	spikelets (only using palea, lemma and rachis)	anthesis	mock inoculation 3 hours	https://doi.org/10.1007/s00122-016-2727-x	15.3777	19.2533	17.8803	13.133	7.484	6.68636	2.89733	12.0603	18.475	27.624	0.0124081	0.00112401	0	0	0	0.000168149	0.284123	0.0422164	1.10481	8.95776	0	1.3852	3.05522	4.42057	8.089	3.44591	4.62134	0	7.23195	0.46901	0.274334	16.1215	11.5771	31.3795	28.0856	26.4931	1.16352	0.69636	6.09929	2.8915	17.1449
ck_36h_spikelets_anthesis_NIL51	PRJEB12358	spikelets	NA	NIL51 from BC55F2 Remus in CM-82036	spikelets (only using palea, lemma and rachis)	anthesis	mock inoculation 12 hours	https://doi.org/10.1007/s00122-016-2727-x	18.2382	20.6511	20.0379	19.9372	9.37873	10.0935	2.7935	10.6173	21.6554	30.8834	0	0	0	0	0	0.0852043	0.55284	0.107155	1.73914	8.26475	0	1.41537	3.0657	3.13904	4.92275	2.75616	5.97637	0.263695	6.40505	0.41713	0.0669933	15.5395	10.3493	35.0239	37.3402	36.4419	2.53311	1.20729	6.73675	2.59906	11.9106
ck_24h_spikelets_anthesis_NIL51	PRJEB12358	spikelets	NA	NIL51 from BC55F2 Remus in CM-82036	spikelets (only using palea, lemma and rachis)	anthesis	mock inoculation 12 hours	https://doi.org/10.1007/s00122-016-2727-x	16.6594	18.4059	17.9786	20.1314	8.21065	9.64468	2.19654	12.7804	28.0792	32.9325	0	0	0	0	0	0.000145471	0.517057	0.170045	1.76942	9.84413	0	0.890749	2.34483	4.08749	6.26245	3.65902	9.55482	0	6.09421	0.174002	0	16.557	10.4898	25.3245	24.5988	21.141	1.53446	1.38017	8.05256	2.18124	11.4044
ck_12h_spikelets_anthesis_NIL51	PRJEB12358	spikelets	NA	NIL51 from BC55F2 Remus in CM-82036	spikelets (only using palea, lemma and rachis)	anthesis	mock inoculation 12 hours	https://doi.org/10.1007/s00122-016-2727-x	16.55	17.3632	17.731	16.0977	6.54736	9.06171	2.22696	14.7002	29.4951	33.2616	0	0	0	0	0	3.64317e-05	0.35292	0.02583	1.65276	10.7328	0	1.45767	2.84619	4.24585	4.10573	2.83109	4.37311	0	6.36709	0	0.17662	13.5515	9.66239	33.284	33.4007	31.7584	1.78204	1.33462	7.5283	3.24547	14.1817
Fusarium graminearum_6h_spikelets_anthesis_NIL51	PRJEB12358	spikelets	Fusarium graminearum	NIL51 from BC55F2 Remus in CM-82036	spikelets (only using palea, lemma and rachis)	anthesis	Fusarium graminearum inoculation 6 hours	https://doi.org/10.1007/s00122-016-2727-x	17.9819	20.5235	18.8039	14.2245	6.45237	8.50951	2.40524	13.099	27.1753	33.1732	0	0	0	0	0	0.000146074	0.282256	0.282838	1.30671	12.0224	0	3.1284	3.64933	6.75322	4.99344	3.38272	3.64842	0.234927	6.00726	0.795847	0.538277	15.3993	11.1398	32.8022	34.6271	30.6711	1.64204	1.251	6.9288	3.07105	15.1892
Fusarium graminearum_48h_spikelets_anthesis_NIL51	PRJEB12358	spikelets	Fusarium graminearum	NIL51 from BC55F2 Remus in CM-82036	spikelets (only using palea, lemma and rachis)	anthesis	Fusarium graminearum inoculation 48 hours	https://doi.org/10.1007/s00122-016-2727-x	14.2408	15.6743	16.3464	16.1595	8.21279	9.28726	1.64681	11.1801	16.714	24.7944	0.012307	0.0122823	0	0	0	0.000219758	0.523181	0.0728882	0.810215	9.21303	0	1.36588	3.83226	5.8628	3.27161	2.40217	3.43577	0.096871	10.1712	0.102115	0.548827	22.5359	14.8843	32.8434	30.8323	29.7412	2.27294	1.17513	7.23444	1.90808	8.89109
Fusarium graminearum_3h_spikelets_anthesis_NIL51	PRJEB12358	spikelets	Fusarium graminearum	NIL51 from BC55F2 Remus in CM-82036	spikelets (only using palea, lemma and rachis)	anthesis	Fusarium graminearum inoculation 3 hours	https://doi.org/10.1007/s00122-016-2727-x	16.633	18.7882	17.1646	12.4952	6.80678	8.27785	2.0327	9.46874	19.8365	25.6697	0	0	0.0139279	0	0	8.28661e-05	0.224162	0.197343	0.99026	9.2342	0	1.42087	2.07347	5.40956	5.36447	3.29931	3.47638	0.20196	7.16363	0.397934	0.0907643	14.8751	10.2573	34.2384	29.0636	27.1156	1.33712	0.698473	5.94707	2.77144	16.3342
Fusarium graminearum_36h_spikelets_anthesis_NIL51	PRJEB12358	spikelets	Fusarium graminearum	NIL51 from BC55F2 Remus in CM-82036	spikelets (only using palea, lemma and rachis)	anthesis	Fusarium graminearum inoculation 36 hours	https://doi.org/10.1007/s00122-016-2727-x	18.8016	20.2242	19.2193	16.8514	9.53412	12.027	2.3334	11.6679	19.4076	28.2988	0	0	0	0	0	8.47017e-05	0.490781	0.10332	1.25401	9.34063	0	2.40872	4.13394	5.99122	3.68349	2.2484	2.93619	0.519156	8.71961	0.126906	0.359664	21.8653	13.2665	38.2867	38.0919	35.102	2.67172	1.03217	7.03616	2.00586	9.57365
Fusarium graminearum_24h_spikelets_anthesis_NIL51	PRJEB12358	spikelets	Fusarium graminearum	NIL51 from BC55F2 Remus in CM-82036	spikelets (only using palea, lemma and rachis)	anthesis	Fusarium graminearum inoculation 24 hours	https://doi.org/10.1007/s00122-016-2727-x	15.8755	18.0661	18.2255	19.3274	8.83822	8.64073	1.8467	13.0604	25.8005	30.5695	0	0	0	0	0	0.000181605	0.374916	0.153513	1.50631	9.55862	0	1.10729	2.63288	4.86008	5.82136	3.45887	7.94997	0.364117	8.72997	0.509492	0.311664	19.3502	12.1604	26.8257	25.4722	22.9909	1.96673	1.6156	6.84419	2.61191	10.9432
Fusarium graminearum_12h_spikelets_anthesis_NIL51	PRJEB12358	spikelets	Fusarium graminearum	NIL51 from BC55F2 Remus in CM-82036	spikelets (only using palea, lemma and rachis)	anthesis	Fusarium graminearum inoculation 12 hours	https://doi.org/10.1007/s00122-016-2727-x	15.665	17.8558	17.1899	16.2418	7.36218	8.68237	2.29456	13.6619	29.7328	33.9651	0	0	0	0.020642	0.000878	3.27328e-05	0.206391	0.19	1.47096	11.6249	0	1.67063	3.19427	5.15333	3.11774	2.48882	4.12319	0.206271	6.5541	0.321027	0.215911	16.3554	10.5543	35.0089	35.4957	33.1271	2.25316	1.12992	7.67625	2.95954	14.3963
ck_6h_spikelets_anthesis_NIL38	PRJEB12358	spikelets	NA	NIL38 from BC55F2 Remus in CM-82036	spikelets (only using palea, lemma and rachis)	anthesis	mock inoculation 6 hours	https://doi.org/10.1007/s00122-016-2727-x	17.5742	18.7283	18.0678	14.1784	6.88404	8.96232	2.12675	10.9872	28.8208	33.7942	0	0	0	0	0	5.88242e-05	0.165269	0.145075	1.33393	12.0584	0	2.30543	3.50946	6.87875	3.83684	2.50523	3.20188	0.205402	8.21189	0.126108	0.322562	13.9816	11.3418	34.6575	37.2259	31.148	1.51933	0.841809	6.01086	2.58723	16.277
ck_48h_spikelets_anthesis_NIL38	PRJEB12358	spikelets	NA	NIL38 from BC55F2 Remus in CM-82036	spikelets (only using palea, lemma and rachis)	anthesis	mock inoculation 48 hours	https://doi.org/10.1007/s00122-016-2727-x	16.4753	17.7836	18.0699	21.8758	9.47659	10.3223	1.70108	9.35932	19.8972	27.8434	0.0227	0.00212073	0	0	0	0	0.705007	0.0591147	1.21782	7.29704	0	1.01745	3.47586	3.60498	6.9617	3.8311	7.91036	0	7.44301	0.418557	0.419846	16.2571	9.96816	26.0718	28.6867	26.3957	1.67818	1.31428	6.76935	2.28305	10.3005
ck_3h_spikelets_anthesis_NIL38	PRJEB12358	spikelets	NA	NIL38 from BC55F2 Remus in CM-82036	spikelets (only using palea, lemma and rachis)	anthesis	mock inoculation 3 hours	https://doi.org/10.1007/s00122-016-2727-x	16.4255	18.6112	18.9559	15.0897	6.11556	6.87251	2.2492	11.3346	19.6074	29.1729	0	0	0	0	0	3.21859e-05	0.44294	0.160545	1.46557	9.01354	0	1.66798	3.04787	5.6712	6.12476	2.76291	3.58471	0.195841	7.59648	0	0.272187	15.3261	10.8612	30.4524	29.7672	27.2983	1.1342	0.724524	5.29182	3.11696	16.4004
ck_36h_spikelets_anthesis_NIL38	PRJEB12358	spikelets	NA	NIL38 from BC55F2 Remus in CM-82036	spikelets (only using palea, lemma and rachis)	anthesis	mock inoculation 36 hours	https://doi.org/10.1007/s00122-016-2727-x	17.6492	19.6962	19.8556	21.8121	9.37715	11.7313	2.17378	10.6641	21.7206	29.4847	0	0	0	0	0	0	0.631019	0.191087	1.93396	7.55257	0	1.408	3.95943	3.12154	4.10116	2.94815	5.79411	0.0620113	6.9773	0.152394	0	16.1013	11.0732	35.1461	36.9656	38.4728	2.08579	1.08212	6.30923	2.23057	10.2524
ck_24h_spikelets_anthesis_NIL38	PRJEB12358	spikelets	NA	NIL38 from BC55F2 Remus in CM-82036	spikelets (only using palea, lemma and rachis)	anthesis	mock inoculation 24 hours	https://doi.org/10.1007/s00122-016-2727-x	15.319	17.8958	17.7685	21.5641	8.58635	8.51179	2.14186	13.2558	25.9488	31.6242	0	0	0	0	0	4.5218e-05	0.408529	0.140863	1.47475	10.0141	0	1.04319	3.10435	3.95392	5.9798	3.43069	8.29642	0.126113	6.29167	0.443887	0.088061	16.4641	10.2393	25.1239	25.4637	21.5841	1.64258	1.63139	7.81801	2.03335	11.6959
ck_12h_spikelets_anthesis_NIL38	PRJEB12358	spikelets	NA	NIL38 from BC55F2 Remus in CM-82036	spikelets (only using palea, lemma and rachis)	anthesis	mock inoculation 12 hours	https://doi.org/10.1007/s00122-016-2727-x	16.4223	18.8336	17.9468	16.2809	6.54625	7.99055	1.8551	15.5711	26.6748	34.0561	0	0	0	0	0	0.000115215	0.483885	0.107036	1.41417	11.759	0	1.74586	3.65327	4.75093	3.3948	2.70052	3.81836	0.156083	7.70157	0.240797	0.204683	15.9095	10.2193	32.1973	35.5997	34.0614	1.61359	1.11852	7.13716	2.66467	14.5109
Fusarium graminearum_6h_spikelets_anthesis_NIL38	PRJEB12358	spikelets	Fusarium graminearum	NIL38 from BC55F2 Remus in CM-82036	spikelets (only using palea, lemma and rachis)	anthesis	Fusarium graminearum inoculation 6 hours	https://doi.org/10.1007/s00122-016-2727-x	18.732	20.451	19.5895	15.8881	5.37539	7.2667	2.77699	11.2708	28.7115	35.4118	0	0	0	0	0	1.71775e-05	0.302063	0.24729	1.3832	12.399	0	3.08617	3.74405	7.02211	3.92342	2.39326	3.0447	0.113017	7.39722	0.184258	0.113485	14.2399	11.7715	34.8595	37.376	34.3421	1.72188	1.00024	7.17306	2.58163	14.5977
Fusarium graminearum_48h_spikelets_anthesis_NIL38	PRJEB12358	spikelets	Fusarium graminearum	NIL38 from BC55F2 Remus in CM-82036	spikelets (only using palea, lemma and rachis)	anthesis	Fusarium graminearum inoculation 48 hours	https://doi.org/10.1007/s00122-016-2727-x	14.2474	15.8817	15.6236	15.3735	8.40918	7.8608	1.86858	9.82234	17.1363	26.6585	0.0849243	0.00811223	0	0	0	0.000182509	0.291051	0.0411453	1.1979	8.57336	0	1.61019	3.53576	5.20848	2.98014	1.99411	2.49829	0.534359	9.60756	0.129889	0	22.4189	13.3775	34.5763	29.8882	27.0864	2.44066	2.09042	7.54051	1.87604	8.2135
Fusarium graminearum_3h_spikelets_anthesis_NIL38	PRJEB12358	spikelets	Fusarium graminearum	NIL38 from BC55F2 Remus in CM-82036	spikelets (only using palea, lemma and rachis)	anthesis	Fusarium graminearum inoculation 3 hours	https://doi.org/10.1007/s00122-016-2727-x	18.5647	20.3715	19.8569	14.1778	5.53989	9.47166	2.31664	9.74826	20.2029	29.6702	0	0	0	0	0	8.54033e-05	0.464057	0.227914	1.18079	9.44372	0	1.62869	3.16609	5.12702	5.2985	3.30245	3.4232	0.113759	7.19483	0.465201	0.194028	16.1695	10.4178	32.6344	28.9675	29.9142	1.21384	0.355151	5.02143	2.45555	13.8989
Fusarium graminearum_36h_spikelets_anthesis_NIL38	PRJEB12358	spikelets	Fusarium graminearum	NIL38 from BC55F2 Remus in CM-82036	spikelets (only using palea, lemma and rachis)	anthesis	Fusarium graminearum inoculation 36 hours	https://doi.org/10.1007/s00122-016-2727-x	17.2749	18.5784	17.8327	17.4883	9.5104	10.5568	2.66454	9.29108	20.1489	30.6305	0	0	0	0	0	0.000129762	0.551441	0.108682	1.26478	9.48533	0	2.28494	4.23407	5.96668	3.62602	2.40428	3.09704	0.178198	10.1426	0.391521	0.3605	21.9826	13.4999	40.0325	39.5043	41.0982	2.51939	0.996653	6.70789	2.43048	10.3342
Fusarium graminearum_24h_spikelets_anthesis_NIL38	PRJEB12358	spikelets	Fusarium graminearum	NIL38 from BC55F2 Remus in CM-82036	spikelets (only using palea, lemma and rachis)	anthesis	Fusarium graminearum inoculation 24 hours	https://doi.org/10.1007/s00122-016-2727-x	16.8691	18.9975	17.1141	19.1806	9.16525	9.76533	2.42093	13.7017	26.2686	33.1893	0	0	0	0	0	8.41953e-05	0.313513	0.0918153	1.24878	11.2733	0	1.41836	3.18839	5.03199	3.96037	3.22454	7.06653	0.058946	8.57886	0.351064	0.833444	19.1555	12.1654	28.9728	29.9663	24.9461	2.41109	1.63257	8.71497	1.95927	11.4314
Fusarium graminearum_12h_spikelets_anthesis_NIL38	PRJEB12358	spikelets	Fusarium graminearum	NIL38 from BC55F2 Remus in CM-82036	spikelets (only using palea, lemma and rachis)	anthesis	Fusarium graminearum inoculation 24 hours	https://doi.org/10.1007/s00122-016-2727-x	15.9368	19.1199	17.1805	13.6133	7.90262	8.32285	2.13541	13.2028	29.1685	30.749	0	0	0	0	0	0.000196984	0.415245	0.177846	1.37146	10.6189	0	1.80053	3.13215	5.43046	2.68876	2.89031	4.26231	0.475711	6.20159	0.211593	0.413458	16.8329	10.9553	31.7237	34.1348	35.3213	1.53964	1.54187	7.31157	2.90793	13.4278
[truncated: 145 more columns]
